# Supplementary material for: Evidence for the additivity of rare and common variant burden throughout the spectrum of intellectual disability
Source: Eur J Hum Genet. 2024 Mar 11;32(5):576–83. doi: 10.1038/s41431-024-01581-3 (PMC11061114; doi:10.1038/s41431-024-01581-3)
Supplement: Supplementary file 2 — Supplementary Table 1 [file 41431_2024_1581_MOESM2_ESM.xlsx]

## Sheet: DECIPHER genes
Gene Symbol	Gene ID	Gene MIM	Disease Name	Mutation Consequence	Allelic Requirement	Organ Specificity List
AARS1	ENSG00000188827	601065	Early-onset epileptic encephalopathy with persistent myelination defect.	absent gene product	biallelic_autosomal	Brain/Cognition
AASS	ENSG00000188827	605113	Hyperlysinemia	absent gene product	biallelic_autosomal	Endocrine/Metabolic,Eye: Lens,Brain/Cognition
ABAT	ENSG00000188827	137150	ABAT-related gaba-transaminase deficiency	absent gene product	biallelic_autosomal	Brain/Cognition
ABCB7	ENSG00000188827	300135	Anemia, sideroblastic, with ataxia	altered gene product structure	monoallelic_X_hem	Bone Marrow/Immune,Brain/Cognition
ABCD4	ENSG00000188827	603214	Methylmalonic aciduria and homocystinuria, cblj type	absent gene product	biallelic_autosomal	Endocrine/Metabolic,Brain/Cognition
ACAD9	ENSG00000188827	611103	Acyl-coa dehydrogenase family member type 9 deficiency	absent gene product	biallelic_autosomal	Endocrine/Metabolic,Brain/Cognition,Heart/Cardiovasculature/Lymphatic
ACADM	ENSG00000188827	607008	Medium chain acyl-coenzyme a dehydrogenase deficiency	absent gene product	biallelic_autosomal	Endocrine/Metabolic,Brain/Cognition
ACBD5	ENSG00000188827	616618	ACBD5 deficiency	absent gene product	biallelic_autosomal	Eye: Retina,Endocrine/Metabolic,Brain/Cognition
ACO2	ENSG00000188827	100850	Infantile cerebellar-retinal degeneration	absent gene product	biallelic_autosomal	Eye: Retina,Endocrine/Metabolic,Brain/Cognition,Eye,Eye: Optic nerve
ACOX1	ENSG00000188827	609751	Adrenoleukodystrophy pseudoneonatal	absent gene product	biallelic_autosomal	Endocrine/Metabolic,Brain/Cognition,GI tract,Respiratory tract
ACSL4	ENSG00000188827	300157	Mental retardation x-linked type 63	absent gene product	monoallelic_X_hem	Face,Brain/Cognition
ACTB	ENSG00000188827	102630	Baraitser-winter syndrome;ACTB haploinsufficiency syndtome	altered gene product structure;absent gene product	monoallelic_autosomal;monoallelic_autosomal	Brain/Cognition,Eye;Kidney Renal Tract,Brain/Cognition,Heart/Cardiovasculature/Lymphatic
ACTG1	ENSG00000188827	102560	Baraitser-winter syndrome	altered gene product structure	monoallelic_autosomal	Brain/Cognition,Eye
ACTL6B	ENSG00000188827	612458	Epileptic encephalopathy, early infantile	absent gene product	biallelic_autosomal	Brain/Cognition
ACY1	ENSG00000188827	104620	Aminoacylase-1 deficiency	absent gene product	biallelic_autosomal	Endocrine/Metabolic,Brain/Cognition
ADAR	ENSG00000188827	146920	Dyschromatosis symmetrica hereditaria 1;Aicardi-goutieres syndrome associated with a type i interferon signature biallelic;Aicardi-goutieres syndrome associated with a type i interferon signature	absent gene product;absent gene product;altered gene product structure	monoallelic_autosomal;biallelic_autosomal;monoallelic_autosomal	Brain/Cognition;Liver,Brain/Cognition;Liver,Brain/Cognition
ADGRG1	ENSG00000188827	604110	Polymicrogyria	absent gene product	biallelic_autosomal	Brain/Cognition
ADNP	ENSG00000188827	611386	Mental retardation, autosomal dominant, 28	absent gene product	monoallelic_autosomal	Brain/Cognition
ADPRS	ENSG00000188827	610624	Neurodegeneration with developmental delay ataxia and axonal neuropathy	absent gene product	biallelic_autosomal	Peripheral nerves,Brain/Cognition
ADSL	ENSG00000188827	608222	Adenylosuccinase deficiency	altered gene product structure	biallelic_autosomal	Endocrine/Metabolic,Brain/Cognition
AFF2	ENSG00000188827	300806	Fragile x-e mental retardation syndrome	absent gene product	monoallelic_X_hem	Brain/Cognition
AFF3	ENSG00000188827	601464	Skeletal dysplasia with severe neurological disease	altered gene product structure	monoallelic_autosomal	Skeleton,Brain/Cognition
AFF4	ENSG00000188827	604417	Cornelia de lange-like syndrome	altered gene product structure	monoallelic_autosomal	Brain/Cognition
AGA	ENSG00000188827	613228	Aspartylglucosaminuria	absent gene product	biallelic_autosomal	Skeleton,Endocrine/Metabolic,Brain/Cognition
AGK	ENSG00000188827	610345	Sengers syndrome	absent gene product	biallelic_autosomal	Musculature,Respiratory tract,Eye: Lens,Brain/Cognition,Heart/Cardiovasculature/Lymphatic
AGPS	ENSG00000188827	603051	Rhizomelic chondrodysplasia punctata type 3	uncertain	biallelic_autosomal	Skeleton,Brain/Cognition,Eye
AGTPBP1	ENSG00000188827	606830	Neurodegeneration, childhood-onset, with cerebellar atrophy	absent gene product	biallelic_autosomal	Spinal cord/Peripheral nerves,Brain/Cognition
AHDC1	ENSG00000188827	615790	Xia-gibbs syndrome	absent gene product	monoallelic_autosomal	Brain/Cognition
AHI1	ENSG00000188827	608894	Joubert syndrome	absent gene product	biallelic_autosomal	Kidney Renal Tract,Eye: Retina,Brain/Cognition
AIFM1	ENSG00000188827	300169	Combined oxidative phosphorylation deficiency 6	altered gene product structure	monoallelic_X_hem	Endocrine/Metabolic,Brain/Cognition
AIMP1	ENSG00000188827	603605	Leukodystrophy, hypomyelinating, 3	absent gene product	biallelic_autosomal	Brain/Cognition
AKT3	ENSG00000188827	611223	Hemimegalencephaly AKT3	altered gene product structure	monoallelic_autosomal	Brain/Cognition
ALDH18A1	ENSG00000188827	138250	Spastic paraplegia 9, autosomal dominant;Mental retardation-joint hypermobility-skin laxity with or without metabolic abnormalities;Cutis laxa, autosomal dominant 3	altered gene product structure;absent gene product;altered gene product structure	monoallelic_autosomal;biallelic_autosomal;monoallelic_autosomal	Musculature,Skin,Spinal cord/Peripheral nerves,Skeleton,Endocrine/Metabolic,Eye: Lens,Brain/Cognition;Skin,Skeleton,Brain/Cognition;Skin,Eye: Cornea,Skeleton,Eye: Lens,Brain/Cognition
ALDH1A3	ENSG00000188827	600463	Anophthalmia/microphthalmia	absent gene product	biallelic_autosomal	Eye: Retina,Eye: Structure,Brain/Cognition,Eye
ALDH3A2	ENSG00000188827	609523	Sjoegren-larsson syndrome	absent gene product	biallelic_autosomal	Brain/Cognition
ALDH4A1	ENSG00000188827	606811	Hyperprolinemia type 2	absent gene product	biallelic_autosomal	Endocrine/Metabolic,Brain/Cognition
ALDH5A1	ENSG00000188827	610045	Succinate semialdehyde dehydrogenase deficiency	absent gene product	biallelic_autosomal	Endocrine/Metabolic,Brain/Cognition
ALDH7A1	ENSG00000188827	107323	Pyridoxine-dependent epilepsy	absent gene product	biallelic_autosomal	Brain/Cognition
ALG1	ENSG00000188827	605907	ALG1-cdg	absent gene product	biallelic_autosomal	Endocrine/Metabolic,Brain/Cognition,GI tract
ALG11	ENSG00000188827	613666	ALG11-cdg	absent gene product	biallelic_autosomal	Endocrine/Metabolic,Brain/Cognition
ALG12	ENSG00000188827	607144	Congenital disorder of glycosylation type 1g	absent gene product	biallelic_autosomal	Skeleton,Endocrine/Metabolic,Brain/Cognition
ALG13	ENSG00000188827	300776	Congenital disorder of glycosylation, type is	altered gene product structure	monoallelic_X_het	Brain/Cognition
ALG2	ENSG00000188827	607905	ALG2-cdg	absent gene product	biallelic_autosomal	Endocrine/Metabolic,Brain/Cognition
ALG3	ENSG00000188827	608750	ALG3-cdg	absent gene product	biallelic_autosomal	Endocrine/Metabolic,Brain/Cognition
ALG6	ENSG00000188827	604566	ALG6-cdg	absent gene product	biallelic_autosomal	Endocrine/Metabolic,Brain/Cognition
ALG8	ENSG00000188827	608103	ALG8-cdg	absent gene product	biallelic_autosomal	Endocrine/Metabolic,Brain/Cognition
ALG9	ENSG00000188827	606941	ALG9-cdg	absent gene product	biallelic_autosomal	Endocrine/Metabolic,Brain/Cognition
ALMS1	ENSG00000188827	606844	Alstrom syndrome	absent gene product	biallelic_autosomal	Eye: Retina,Endocrine/Metabolic,Brain/Cognition,Eye,Heart/Cardiovasculature/Lymphatic
ALS2	ENSG00000188827	606352	ALS2-related disorders	absent gene product	biallelic_autosomal	Spinal cord/Peripheral nerves,Brain/Cognition
AMPD2	ENSG00000188827	102771	Pontocerebellar hypoplasia	absent gene product	biallelic_autosomal	Brain/Cognition
AMT	ENSG00000188827	238310	Glycine encephalopathy	absent gene product	biallelic_autosomal	Endocrine/Metabolic,Brain/Cognition
ANAPC1	ENSG00000188827	608473	Rothmund-thomson syndrome type 1	absent gene product	biallelic_autosomal	Skeleton,Multisystem,Eye,Skin,Face,Brain/Cognition,Hair/Nails,Teeth and Dentition
ANKH	ENSG00000188827	605145	Craniometaphyseal dysplasia jackson type;Chondrocalcinosis 2	absent gene product;altered gene product structure	monoallelic_autosomal;monoallelic_autosomal	Skeleton,Brain/Cognition,Ear;Skeleton,Brain/Cognition,Ear
ANKRD11	ENSG00000188827	611192	Kbg syndrome	absent gene product	monoallelic_autosomal	Skeleton,Brain/Cognition,Teeth and Dentition
ANKRD17	ENSG00000188827	615929	ANKRD17-associated neurodevelopmental disorder	absent gene product	monoallelic_autosomal	Brain/Cognition
AP1S2	ENSG00000188827	300629	Mental retardation x-linked type 59	absent gene product	monoallelic_X_hem	Brain/Cognition
AP2M1	ENSG00000188827	601024	Developmental and epileptic encephalopathy	altered gene product structure	monoallelic_autosomal	Brain/Cognition
AP3B2	ENSG00000188827	602166	Epileptic encephalopathy with optic atrophy	absent gene product	biallelic_autosomal	Brain/Cognition,Eye: Optic nerve
AP4B1	ENSG00000188827	607245	Cerebral palsy spastic quadriplegic type 5	absent gene product	biallelic_autosomal	Brain/Cognition
AP4E1	ENSG00000188827	607244	Cerebral palsy spastic quadriplegic type 4	absent gene product	biallelic_autosomal	Brain/Cognition
AP4M1	ENSG00000188827	602296	Cerebral palsy spastic quadriplegic type 3	absent gene product	biallelic_autosomal	Brain/Cognition
AP4S1	ENSG00000188827	607243	Cerebral palsy spastic quadriplegic type 6	absent gene product	biallelic_autosomal	Brain/Cognition
APC2	ENSG00000188827	612034	Lissencephaly, subcortical heterotopia, and global developmental delay	absent gene product	biallelic_autosomal	Brain/Cognition
APTX	ENSG00000188827	606350	Ataxia with oculomotor apraxia 1	absent gene product	biallelic_autosomal	Spinal cord/Peripheral nerves,Brain/Cognition,Eye
ARCN1	ENSG00000188827	600820	Microcephalic dwarfism	absent gene product	monoallelic_autosomal	Skeleton,Brain/Cognition
ARF1	ENSG00000188827	103180	Periventricular nodular heterotopia 8	altered gene product structure	monoallelic_autosomal	Brain/Cognition
ARFGEF2	ENSG00000188827	605371	Periventricular heterotopia with microcephaly	absent gene product	biallelic_autosomal	Brain/Cognition
ARG1	ENSG00000188827	608313	Argininemia	absent gene product	biallelic_autosomal	Endocrine/Metabolic,Brain/Cognition
ARID1A	ENSG00000188827	603024	Coffin-siris syndrome	absent gene product	monoallelic_autosomal	Skin,Skeleton,Brain/Cognition
ARID1B	ENSG00000188827	614556	Coffin siris syndrome	absent gene product	monoallelic_autosomal	Skin,Skeleton,Brain/Cognition
ARL3	ENSG00000188827	604695	Joubert syndrome	altered gene product structure	biallelic_autosomal	Brain/Cognition
ARL6	ENSG00000188827	608845	Bardet-biedl syndrome type 3;Retinitis pigmentosa type 55	absent gene product;uncertain	biallelic_autosomal;biallelic_autosomal	Eye: Retina,Skeleton,Eye,Endocrine,Kidney Renal Tract,Endocrine/Metabolic,Brain/Cognition,Genitalia;Skeleton,Endocrine/Metabolic,Brain/Cognition,Eye
ARMC9	ENSG00000188827	617612	Joubert syndrome 30	absent gene product	biallelic_autosomal	Eye: Retina,Brain/Cognition
ARSA	ENSG00000188827	607574	Arylsulfatase a deficiency	absent gene product	biallelic_autosomal	Endocrine/Metabolic,Brain/Cognition
ARSB	ENSG00000188827	611542	Mucopolysaccharidosis type 6	absent gene product	biallelic_autosomal	Skeleton,Endocrine/Metabolic,Brain/Cognition,GI tract
ARSL	ENSG00000188827	300180	Chondrodysplasia punctata 1, x-linked	absent gene product	monoallelic_X_hem	Skeleton,Brain/Cognition
ARX	ENSG00000188827	300382	Mental retardation x-linked ARX-related;Partington syndrome	absent gene product;uncertain	monoallelic_X_hem;monoallelic_X_hem	Brain/Cognition,Genitalia;Brain/Cognition,Genitalia
ASAH1	ENSG00000188827	613468	Farber lipogranulomatosis;Spinal muscular atrophy associated with progressive myoclonic epilepsy	altered gene product structure;absent gene product	biallelic_autosomal;biallelic_autosomal	Skin,Spinal cord/Peripheral nerves,Brain/Cognition;Skin,Spinal cord/Peripheral nerves,Brain/Cognition
ASH1L	ENSG00000188827	607999	Intellectual disability	altered gene product structure	monoallelic_autosomal	Brain/Cognition
ASNS	ENSG00000188827	108370	Asparagine synthetase deficiency	absent gene product	biallelic_autosomal	Spinal cord/Peripheral nerves,Brain/Cognition
ASPA	ENSG00000188827	608034	Canavan disease	absent gene product	biallelic_autosomal	Endocrine/Metabolic,Brain/Cognition,Eye
ASPM	ENSG00000188827	605481	Primary autosomal recessive microcephaly	absent gene product	biallelic_autosomal	Brain/Cognition
ASXL1	ENSG00000188827	612990	Bohring-opitz syndrome	absent gene product	monoallelic_autosomal	Face,Brain/Cognition
ASXL2	ENSG00000188827	612991	Developmental delay, macrocephaly, and dysmorphic features	absent gene product	monoallelic_autosomal	Face,Brain/Cognition
ASXL3	ENSG00000188827	615115	Bainbridge-ropers syndrome	absent gene product	monoallelic_autosomal	Face,Brain/Cognition
ATAD3A	ENSG00000188827	612316	ATAD3A disorder - global developmental delay, hypotonia, optic atrophy, axonal neuropathy, and hypertrophic cardiomyopathy;ATAD3A disorder - global developmental delay, hypotonia, optic atrophy, axonal neuropathy, and hypertrophic cardiomyopathy	altered gene product structure;absent gene product	monoallelic_autosomal;biallelic_autosomal	Spinal cord/Peripheral nerves,Endocrine/Metabolic,Eye,Brain/Cognition;Brain/Cognition
ATIC	ENSG00000188827	601731	Aica-ribosuria	absent gene product	biallelic_autosomal	Endocrine/Metabolic,Brain/Cognition
ATM	ENSG00000188827	607585	Ataxia-telangiectasia	absent gene product	biallelic_autosomal	Bone Marrow/Immune,Brain/Cognition,Heart/Cardiovasculature/Lymphatic
ATN1	ENSG00000188827	607462	Congenital hypotonia, epilepsy, developmental delay, digit abnormalities	altered gene product structure	monoallelic_autosomal	Brain/Cognition
ATP1A1	ENSG00000188827	182310	Renal hypomagnesemia refractory seizures and intellectual disability	altered gene product structure	monoallelic_autosomal	Endocrine/Metabolic,Brain/Cognition
ATP6V0A1	ENSG00000188827	192130	ATP6V0A1-related developmental disorder (monoallelic)	altered gene product structure	monoallelic_autosomal	Brain/Cognition
ATP6V0C	ENSG00000188827	108745	ATP6V0C-related developmental disorder	absent gene product	monoallelic_autosomal	Brain/Cognition
ATP6V1A	ENSG00000188827	607027	Epileptic encephalopathy, infantile or early childhood, 3	altered gene product structure	monoallelic_autosomal	Brain/Cognition
ATP6V1B2	ENSG00000188827	606939	Zimmermann-laband syndrome	altered gene product structure	monoallelic_autosomal	Skin,Brain/Cognition,Teeth and Dentition
ATP7A	ENSG00000188827	300011	Spinal muscular atrophy, distal, x-linked 3;Menkes disease	altered gene product structure;absent gene product	monoallelic_X_hem;monoallelic_X_hem	Skin,Skeleton,Endocrine/Metabolic,Brain/Cognition;Skin,Skeleton,Endocrine/Metabolic,Brain/Cognition
ATR	ENSG00000188827	601215	Seckel syndrome type 1	absent gene product	biallelic_autosomal	Face,Skeleton,Brain/Cognition
ATRX	ENSG00000188827	300032	Alpha-thalassemia mental retardation syndrome x-linked non-deletion type	absent gene product	monoallelic_X_hem	Face,Brain/Cognition,Genitalia
AUH	ENSG00000188827	600529	3-methylglutaconic aciduria type 1	absent gene product	biallelic_autosomal	Endocrine/Metabolic,Brain/Cognition
AUTS2	ENSG00000188827	607270	Syndromic intellectual disability	absent gene product	monoallelic_autosomal	Brain/Cognition
B3GALNT2	ENSG00000188827	610194	Muscular dystrophy-dystroglycanopathy (congenital with brain and eye anomalies), type a, 11	absent gene product	biallelic_autosomal	Musculature,Eye: Retina,Eye: Structure,Eye: Lens,Brain/Cognition,Eye,Eye: Optic nerve
B9D1	ENSG00000188827	614144	Meckel syndrome 9	absent gene product	biallelic_autosomal	Skeleton,Brain/Cognition
BBS1	ENSG00000188827	209901	Bardet-biedl syndrome type 1	absent gene product	biallelic_autosomal	Endocrine,Kidney Renal Tract,Skeleton,Brain/Cognition,Eye,Teeth and Dentition,Genitalia
BBS10	ENSG00000188827	610148	Bardet-biedl syndrome type 10	absent gene product	biallelic_autosomal	Endocrine,Eye: Retina,Skeleton,Brain/Cognition,Eye,Genitalia
BBS12	ENSG00000188827	610683	Bardet-biedl syndrome type 12	absent gene product	biallelic_autosomal	Eye: Retina,Skeleton,Eye,Endocrine,Kidney Renal Tract,Brain/Cognition,Ear,Genitalia,Heart/Cardiovasculature/Lymphatic
BBS2	ENSG00000188827	606151	Bardet-biedl syndrome type 2	absent gene product	biallelic_autosomal	Eye: Retina,Skeleton,Eye,Endocrine,Kidney Renal Tract,Brain/Cognition,Genitalia,Heart/Cardiovasculature/Lymphatic
BBS4	ENSG00000188827	600374	Bardet-biedl syndrome type 4	absent gene product	biallelic_autosomal	Endocrine,Kidney Renal Tract,Eye: Retina,Skeleton,Brain/Cognition,Eye,Genitalia
BBS5	ENSG00000188827	603650	Bardet-biedl syndrome type 5	absent gene product	biallelic_autosomal	Endocrine,Kidney Renal Tract,Eye: Retina,Skeleton,Brain/Cognition,Eye,Genitalia
BBS7	ENSG00000188827	607590	Bardet-biedl syndrome type 7	absent gene product	biallelic_autosomal	Endocrine,Kidney Renal Tract,Eye: Retina,Skeleton,Brain/Cognition,Eye
BBS9	ENSG00000188827	607968	Bardet-biedl syndrome type 9	absent gene product	biallelic_autosomal	Endocrine,Kidney Renal Tract,Eye: Retina,Skeleton,Brain/Cognition,Eye,Respiratory tract
BCAP31	ENSG00000188827	300398	Deafness, dystonia, and central hypomyelination with disorganization of the golgi apparatus	absent gene product	monoallelic_X_hem	Brain/Cognition,Ear
BCKDHA	ENSG00000188827	608348	Maple syrup urine disease	absent gene product	biallelic_autosomal	Endocrine/Metabolic,Brain/Cognition
BCKDHB	ENSG00000188827	248611	Maple syrup urine disease	absent gene product	biallelic_autosomal	Endocrine/Metabolic,Brain/Cognition
BCL11A	ENSG00000188827	606557	Intellectual disability	absent gene product	monoallelic_autosomal	Brain/Cognition
BCOR	ENSG00000188827	300485	Microphthalmia syndromic type 2	absent gene product	monoallelic_X_het	Skeleton,Eye: Structure,Eye: Lens,Brain/Cognition,Eye,Teeth and Dentition,Heart/Cardiovasculature/Lymphatic
BLM	ENSG00000188827	604610	Bloom syndrome	absent gene product	biallelic_autosomal	Bone Marrow/Immune,Skin,Face,Skeleton,Respiratory tract,Brain/Cognition,Genitalia
BOLA3	ENSG00000188827	613183	Multiple mitochondrial dysfunctions syndrome 2	absent gene product	biallelic_autosomal	Endocrine/Metabolic,Brain/Cognition
BPTF	ENSG00000188827	601819	Developmental and speech delay, postnatal microcephaly, and dysmorphic features	absent gene product	monoallelic_autosomal	Face,Brain/Cognition
BRAF	ENSG00000188827	164757	Cardiofaciocutaneous syndrome	altered gene product structure	monoallelic_autosomal	Skin,Brain/Cognition,Heart/Cardiovasculature/Lymphatic
BRAT1	ENSG00000188827	614506	Lethal neonatal rigidity and seizure syndrome	absent gene product	biallelic_autosomal	Brain/Cognition
BRD4	ENSG00000188827	608749	Cornelia de lange-like syndrome	absent gene product	monoallelic_autosomal	Bone Marrow/Immune,Skeleton,Brain/Cognition
BRF1	ENSG00000188827	604902	BRF1-related cerebellofaciodental syndrome	absent gene product	biallelic_autosomal	Brain/Cognition
BRPF1	ENSG00000188827	602410	BRPF1 associated syndromic intellectual disability with ptosis	absent gene product	monoallelic_autosomal	Face,Brain/Cognition
BRSK2	ENSG00000188827	609236	Neurodevelopmental disorder	absent gene product	monoallelic_autosomal	Brain/Cognition
BRWD3	ENSG00000188827	300553	Mental retardation x-linked type 93	absent gene product	monoallelic_X_hem	Brain/Cognition
BTD	ENSG00000188827	609019	Biotinidase deficiency	absent gene product	biallelic_autosomal	Skin,Endocrine/Metabolic,Brain/Cognition,Ear
BUB1B	ENSG00000188827	602860	Mosaic variegated aneuploidy syndrome 1	absent gene product	biallelic_autosomal	Skeleton,Eye: Lens,Brain/Cognition,Genitalia
C12orf57	ENSG00000188827	615140	Temtamy syndrome; coloboma, hypoplastic corpus callosum and intellectual disability	altered gene product structure	biallelic_autosomal	Skeleton,Eye: Retina,Eye: Lens,Brain/Cognition
C1QBP	ENSG00000188827	601269	Severe neonatal-, childhood-, or later-onset cardiomyopathy associated with combined respiratory-chain deficiencies	altered gene product structure	biallelic_autosomal	Musculature,Liver,Brain/Cognition,Heart/Cardiovasculature/Lymphatic
C2CD3	ENSG00000188827	615944	Orofaciodigital syndrome xiv	absent gene product	biallelic_autosomal	Face,Brain/Cognition
CA2	ENSG00000188827	611492	Osteopetrosis autosomal recessive type 3	absent gene product	biallelic_autosomal	Kidney Renal Tract,Skeleton,Brain/Cognition
CA8	ENSG00000188827	114815	Cerebellar ataxia mental retardation and dysequilibrium syndrome type 3	absent gene product	biallelic_autosomal	Brain/Cognition
CACNA1A	ENSG00000188827	601011	Epileptic encephalopathy	altered gene product structure	monoallelic_autosomal	Brain/Cognition,Heart/Cardiovasculature/Lymphatic
CACNA1B	ENSG00000188827	601012	Neurodevelopmental disorder with seizures and nonepileptic hyperkinetic movements	absent gene product	biallelic_autosomal	Brain/Cognition
CACNA1D	ENSG00000188827	114206	Sinoatrial node dysfunction and deafness;Primary aldosteronism, seizures, and neurologic abnormalities	absent gene product;altered gene product structure	biallelic_autosomal;monoallelic_autosomal	Endocrine/Metabolic,Brain/Cognition;Endocrine/Metabolic,Brain/Cognition
CACNA1E	ENSG00000188827	601013	Epileptic encephalopathy with contractures, macrocephaly, and dyskinesia	altered gene product structure	monoallelic_autosomal	Brain/Cognition
CAD	ENSG00000188827	114010	Uridine-responsive epileptic encephalopathy	absent gene product	biallelic_autosomal	Bone Marrow/Immune,Endocrine/Metabolic,Brain/Cognition
CAMK2A	ENSG00000188827	114078	Intellectual disability	absent gene product	monoallelic_autosomal	Brain/Cognition
CAMK2B	ENSG00000188827	607707	Intellectual disability	absent gene product	monoallelic_autosomal	Brain/Cognition
CAMK2G	ENSG00000188827	602123	Intellectual developmental disorder 59	altered gene product structure	monoallelic_autosomal	Brain/Cognition
CAMTA1	ENSG00000188827	611501	Cerebellar ataxia, nonprogressive, with mental retardation	absent gene product	monoallelic_autosomal	Brain/Cognition
CARS1	ENSG00000188827	123859	Microcephaly developmental delay and brittle hair and nails	absent gene product	biallelic_autosomal	Hair/Nails,Brain/Cognition
CARS2	ENSG00000188827	612800	Epileptic encephalopathy with complex movement disorder and regression	absent gene product	biallelic_autosomal	Brain/Cognition
CASK	ENSG00000188827	300172	Mental retardation x-linked CASK-related;Fg syndrome type 4;Mrx with/without nystagmus	absent gene product;uncertain;altered gene product structure	monoallelic_X_het;monoallelic_X_hem;monoallelic_X_hem	Face,Brain/Cognition,GI tract;Face,Brain/Cognition,GI tract;Face,Brain/Cognition,GI tract
CBL	ENSG00000188827	165360	Noonan syndrome-like disorder with or without juvenile meylomonocytic leukemia	altered gene product structure	monoallelic_autosomal	Skin,Skeleton,Brain/Cognition,Heart/Cardiovasculature/Lymphatic
CBS	ENSG00000188827	613381	Cystathionine beta-synthase deficiency	absent gene product	biallelic_autosomal	Bone Marrow/Immune,Skeleton,Eye,Skin,Endocrine/Metabolic,Brain/Cognition,Hair/Nails,Teeth and Dentition,Heart/Cardiovasculature/Lymphatic
CC2D1A	ENSG00000188827	610055	Mental retardation autosomal recessive type 3	absent gene product	biallelic_autosomal	Brain/Cognition
CC2D2A	ENSG00000188827	612013	Joubert syndrome 9	absent gene product	biallelic_autosomal	Eye: Retina,Skeleton,GI tract,Kidney Renal Tract,Liver,Brain/Cognition,Eye: Lens,Eye: Structure
CCBE1	ENSG00000188827	612753	Hennekam lymphangiectasia-lymphedema syndrome	absent gene product	biallelic_autosomal	Face,Brain/Cognition,Heart/Cardiovasculature/Lymphatic
CCDC115	ENSG00000188827	613734	Disorder of golgi homeostasis	absent gene product	biallelic_autosomal	Endocrine/Metabolic,GI tract,Brain/Cognition
CCDC22	ENSG00000188827	300859	Syndromic x-linked intellectual disability	altered gene product structure	monoallelic_X_hem	Brain/Cognition
CCDC47	ENSG00000188827	618260	Woolly hair liver dysfunction dysmorphic features and global developmental delay	absent gene product	biallelic_autosomal	GI tract,Brain/Cognition
CCDC8	ENSG00000188827	614145	Three m syndrome 3	absent gene product	biallelic_autosomal	Skeleton,Brain/Cognition
CCND2	ENSG00000188827	123833	Megalencephaly-polymicrogyria-polydactyly-hydrocephalus syndrome	altered gene product structure	monoallelic_autosomal	Skeleton,Brain/Cognition
CDC42	ENSG00000188827	116952	CDC42-related neurodevelopmental disorder	altered gene product structure	monoallelic_autosomal	Bone Marrow/Immune,Brain/Cognition
CDC45	ENSG00000188827	603465	Meier-gorlin syndrome and craniosynostosis	absent gene product	biallelic_autosomal	Skeleton,Brain/Cognition,Ear
CDC6	ENSG00000188827	602627	Meier-gorlin syndrome 5	absent gene product	biallelic_autosomal	Skeleton,Brain/Cognition,Ear
CDH2	ENSG00000188827	114020	Syndromic neurodevelopmental disorder with corpus collosum, axon, cardiac, ocular, and genital defects	uncertain	monoallelic_autosomal	Eye,Brain/Cognition,Heart/Cardiovasculature/Lymphatic
CDK13	ENSG00000188827	603309	Syndromic intellectual disability with or without congenital heart disease	altered gene product structure	monoallelic_autosomal	Brain/Cognition,Heart/Cardiovasculature/Lymphatic
CDK5RAP2	ENSG00000188827	608201	Primary autosomal recessive microcephaly	absent gene product	biallelic_autosomal	Brain/Cognition
CDK8	ENSG00000188827	603184	Syndromic intellectual disability	altered gene product structure	monoallelic_autosomal	Brain/Cognition,Heart/Cardiovasculature/Lymphatic
CDKL5	ENSG00000188827	300203	Epileptic encephalopathy early infantile type 2	absent gene product	monoallelic_X_het	Brain/Cognition
CDON	ENSG00000188827	608707	Holoprosencephaly 11	altered gene product structure	monoallelic_autosomal	Brain/Cognition
CDT1	ENSG00000188827	605525	Meier-gorlin syndrome 4	absent gene product	biallelic_autosomal	Skeleton,Brain/Cognition,Ear
CELF2	ENSG00000188827	602538	CELF2-related neurodevelopmental disorder	absent gene product	monoallelic_autosomal	Brain/Cognition
CENPF	ENSG00000188827	600236	Stromme syndrome	absent gene product	biallelic_autosomal	Multisystem,GI tract,Eye,Brain/Cognition
CENPJ	ENSG00000188827	609279	CENPJ-related developmental disorder	absent gene product	biallelic_autosomal	Face,Skeleton,Brain/Cognition
CEP135	ENSG00000188827	611423	Primary microcephaly and disturbed centrosomal function	absent gene product	biallelic_autosomal	Brain/Cognition
CEP152	ENSG00000188827	613529	CEP152-related developmental disorder	absent gene product	biallelic_autosomal	Face,Skeleton,Brain/Cognition
CEP290	ENSG00000188827	610142	Joubert syndrome type 5	absent gene product	biallelic_autosomal	Liver,Kidney Renal Tract,Skeleton,Eye: Retina,Brain/Cognition,Genitalia,Heart/Cardiovasculature/Lymphatic
CEP41	ENSG00000188827	610523	Joubert syndrome 15	absent gene product	biallelic_autosomal	Eye: Retina,Brain/Cognition
CEP57	ENSG00000188827	607951	Mosaic variegated aneuploidy syndrome 2	absent gene product	biallelic_autosomal	Bone Marrow/Immune,Brain/Cognition
CEP63	ENSG00000188827	614724	Seckel syndrome 6	absent gene product	biallelic_autosomal	Skeleton,Endocrine/Metabolic,Brain/Cognition
CEP83	ENSG00000188827	615847	Infantile nephronophthisis and intellectual disability	absent gene product	biallelic_autosomal	Kidney Renal Tract,Brain/Cognition
CERT1	ENSG00000188827	604677	Intellectual disability	altered gene product structure	monoallelic_autosomal	Brain/Cognition
CFAP418	ENSG00000188827	614477	Cone-rod dystrophy 16	absent gene product	biallelic_autosomal	Skeleton,Eye: Retina,Eye: Physiology,Eye,Kidney Renal Tract,Liver,Endocrine/Metabolic,Brain/Cognition,Teeth and Dentition,Genitalia
CHAMP1	ENSG00000188827	616327	Intellectual disability	absent gene product	monoallelic_autosomal	Brain/Cognition
CHD1	ENSG00000188827	602118	CHD1-related neurodevelopment disorder	absent gene product	monoallelic_autosomal	Brain/Cognition
CHD2	ENSG00000188827	602119	Epileptic encephalopathy	absent gene product	monoallelic_autosomal	Brain/Cognition
CHD3	ENSG00000188827	602120	Macrocephaly and impaired speech and language	altered gene product structure	monoallelic_autosomal	Face,Brain/Cognition
CHD4	ENSG00000188827	603277	Syndromic intellectual disability with or without congenital heart disease	absent gene product	monoallelic_autosomal	Brain/Cognition,Heart/Cardiovasculature/Lymphatic
CHD7	ENSG00000188827	608892	Charge syndrome	absent gene product	monoallelic_autosomal	Eye: Retina,Skeleton,GI tract,Eye,Endocrine,Kidney Renal Tract,Face,Brain/Cognition,Eye: Structure,Genitalia,Ear,Heart/Cardiovasculature/Lymphatic
CHD8	ENSG00000188827	610528	Autism	absent gene product	monoallelic_autosomal	Brain/Cognition
CHMP1A	ENSG00000188827	164010	Pontocerebellar hypoplasia and microcephaly	absent gene product	biallelic_autosomal	Brain/Cognition
CHRNA4	ENSG00000188827	118504	Nocturnal frontal lobe epilepsy type 1	altered gene product structure	monoallelic_autosomal	Brain/Cognition
CHRNB2	ENSG00000188827	118507	CHRNB2-related nocturnal frontal lobe epilepsy, autosomal dominant	altered gene product structure	monoallelic_autosomal	Brain/Cognition
CIC	ENSG00000188827	612082	Capicua, drosophila, homolog of	absent gene product	monoallelic_autosomal	Brain/Cognition
CIT	ENSG00000188827	605629	Primary microcephaly	altered gene product structure	biallelic_autosomal	Brain/Cognition
CKAP2L	ENSG00000188827	616174	Filippi syndrome. Syndactyly, type i, with microcephaly and mental retardation	absent gene product	biallelic_autosomal	Face,Skeleton,Brain/Cognition
CLCN4	ENSG00000188827	302910	Infantile epileptic encephalopathy and/or intellectual disability	altered gene product structure	monoallelic_X_hem	Brain/Cognition
CLN3	ENSG00000188827	607042	Neuronal ceroid lipofuscinosis type 3	absent gene product	biallelic_autosomal	Endocrine/Metabolic,Brain/Cognition,Eye
CLN5	ENSG00000188827	608102	Neuronal ceroid lipofuscinosis type 5	absent gene product	biallelic_autosomal	Endocrine/Metabolic,Brain/Cognition,Eye
CLN8	ENSG00000188827	607837	Neuronal ceroid lipofuscinosis type 8	absent gene product	biallelic_autosomal	Endocrine/Metabolic,Brain/Cognition
CLP1	ENSG00000188827	608757	Pontocerebellar hypoplasia, type 10	altered gene product structure	biallelic_autosomal	Brain/Cognition
CLPB	ENSG00000188827	616254	3-methylglutaconic aciduria, type vii, with cataracts, neurologic involvement and neutropenia	absent gene product	biallelic_autosomal	Bone Marrow/Immune,Endocrine/Metabolic,Eye: Lens,Brain/Cognition,Eye
CLTC	ENSG00000188827	118955	Epilepsy and intellectual disability	absent gene product	monoallelic_autosomal	Brain/Cognition
CNKSR2	ENSG00000188827	300724	Intellectual disability with epilepsy	absent gene product	monoallelic_X_hem	Brain/Cognition
CNNM2	ENSG00000188827	607803	CNNM2-related neurodevelopmental disorder with hypomagnesemia;CNNM2-related neurodevelopmental disorder with hypomagnesemia; autosomal recessive form	altered gene product structure;absent gene product	monoallelic_autosomal;biallelic_autosomal	Endocrine/Metabolic,Brain/Cognition;Endocrine/Metabolic,Brain/Cognition
CNOT1	ENSG00000188827	604917	Holoprosencephaly 12 with or without pancreatic agenesis;CNOT1-related neurodevelopmental disorder	altered gene product structure;uncertain	monoallelic_autosomal;monoallelic_autosomal	Endocrine,Brain/Cognition;Brain/Cognition
CNPY3	ENSG00000188827	610774	Early onset epileptic encephalopathy	absent gene product	biallelic_autosomal	Brain/Cognition
CNTNAP2	ENSG00000188827	604569	Cortical dysplasia-focal epilepsy syndrome	absent gene product	biallelic_autosomal	Brain/Cognition
COA8	ENSG00000188827	616003	Mitochondrial complex iv deficiency	absent gene product	biallelic_autosomal	Eye: Retina,Endocrine/Metabolic,Brain/Cognition,Eye: Optic nerve
COASY	ENSG00000188827	609855	Neurodegeneration with brain iron accumulation	absent gene product	biallelic_autosomal	Brain/Cognition
COG1	ENSG00000188827	606973	COG1-cdg	absent gene product	biallelic_autosomal	Endocrine/Metabolic,Brain/Cognition
COG4	ENSG00000188827	606976	COG4-cdg	absent gene product	biallelic_autosomal	Endocrine/Metabolic,Brain/Cognition
COG5	ENSG00000188827	606821	COG5-cdg	absent gene product	biallelic_autosomal	Endocrine/Metabolic,Brain/Cognition
COG7	ENSG00000188827	606978	COG7-cdg	absent gene product	biallelic_autosomal	Endocrine/Metabolic,Brain/Cognition
COG8	ENSG00000188827	606979	COG8-cdg	absent gene product	biallelic_autosomal	Endocrine/Metabolic,Brain/Cognition
COL18A1	ENSG00000188827	120328	Knobloch syndrome type i	absent gene product	biallelic_autosomal	Skin,Eye: Vitreous,Eye: Retina,Skeleton,Eye: Physiology,Brain/Cognition,Eye
COL9A3	ENSG00000188827	120270	Stickler syndrome	absent gene product	biallelic_autosomal	Face,Skeleton,Eye: Physiology,Eye,Brain/Cognition,Ear
COLEC10	ENSG00000188827	607620	3mc	absent gene product	biallelic_autosomal	Kidney Renal Tract,Face,Brain/Cognition,Heart/Cardiovasculature/Lymphatic
COLEC11	ENSG00000188827	612502	3mc syndrome 2	absent gene product	biallelic_autosomal	Face,Skeleton,Brain/Cognition
COQ4	ENSG00000188827	612898	Coenzyme q10 deficiency, primary, 7	absent gene product	biallelic_autosomal	Endocrine/Metabolic,Brain/Cognition,Heart/Cardiovasculature/Lymphatic
COQ8A	ENSG00000188827	606980	Coenzyme q10 deficiency	absent gene product	biallelic_autosomal	Musculature,Endocrine/Metabolic,Brain/Cognition
COX10	ENSG00000188827	602125	Leigh syndrome	uncertain	biallelic_autosomal	Musculature,Endocrine/Metabolic,Brain/Cognition,Heart/Cardiovasculature/Lymphatic
COX15	ENSG00000188827	603646	COX15-related leigh syndrome	absent gene product	biallelic_autosomal	Musculature,Endocrine/Metabolic,Brain/Cognition,GI tract,Heart/Cardiovasculature/Lymphatic
COX16	ENSG00000188827	618064	COX16-related developmental disorder	absent gene product	biallelic_autosomal	Liver,Endocrine/Metabolic,Brain/Cognition,Heart/Cardiovasculature/Lymphatic
COX6B1	ENSG00000188827	124089	Mitochondrial complex iv deficiency	absent gene product	biallelic_autosomal	Musculature,Endocrine/Metabolic,Brain/Cognition,Heart/Cardiovasculature/Lymphatic
CPLANE1	ENSG00000188827	614571	Joubert syndrome	absent gene product	biallelic_autosomal	Brain/Cognition
CPS1	ENSG00000188827	608307	Carbamoyl phosphate synthetase 1 deficiency	absent gene product	biallelic_autosomal	Endocrine/Metabolic,Brain/Cognition
CRB2	ENSG00000188827	609720	Ventriculomegaly with cystic kidney disease	absent gene product	biallelic_autosomal	Kidney Renal Tract,Brain/Cognition
CREBBP	ENSG00000188827	600140	Rubinstein-taybi syndrome type 1	absent gene product	monoallelic_autosomal	Skeleton,Brain/Cognition
CRPPA	ENSG00000188827	614631	Walker warburg syndrome	absent gene product	biallelic_autosomal	Brain/Cognition,Eye
CSF1R	ENSG00000188827	164770	Brain abnormalities, neurodegeneration, and dysosteosclerosis	absent gene product	biallelic_autosomal	Skeleton,Brain/Cognition
CSPP1	ENSG00000188827	611654	Joubert syndrome with or without jeune asphyxiating thoracic dystrophy	absent gene product	biallelic_autosomal	Skeleton,Brain/Cognition
CSTB	ENSG00000188827	601145	Unverricht-lundborg disease	absent gene product	biallelic_autosomal	Brain/Cognition
CTC1	ENSG00000188827	613129	Cerebroretinal microangiopathy with calcifications and cysts	absent gene product	biallelic_autosomal	Eye: Retina,Eye: Vasculature,Brain/Cognition,Heart/Cardiovasculature/Lymphatic
CTCF	ENSG00000188827	604167	Intellectual disability	absent gene product	monoallelic_autosomal	Brain/Cognition
CTDP1	ENSG00000188827	604927	Congenital cataracts facial dysmorphism and neuropathy syndrome	absent gene product	biallelic_autosomal	Musculature,Spinal cord/Peripheral nerves,Brain/Cognition,Eye
CTNNA2	ENSG00000188827	114025	Disordered cortical neuronal migration	absent gene product	biallelic_autosomal	Brain/Cognition
CTNNB1	ENSG00000188827	116806	Mental retardation, autosomal dominant 19	absent gene product	monoallelic_autosomal	Brain/Cognition
CTNND2	ENSG00000188827	604275	CTNND2-related neurodevelopmental disorder	absent gene product	monoallelic_autosomal	Brain/Cognition
CTSD	ENSG00000188827	116840	Neuronal ceroid lipofuscinosis type 10	absent gene product	biallelic_autosomal	Endocrine/Metabolic,Brain/Cognition
CTU2	ENSG00000188827	617057	Microcephaly, facial dysmorphism, renal agenesis, and ambiguous genitalia syndrome	absent gene product	biallelic_autosomal	Kidney Renal Tract,Brain/Cognition,Genitalia,Heart/Cardiovasculature/Lymphatic
CUL4B	ENSG00000188827	300304	Mental retardation syndromic x-linked cabezas type	absent gene product	monoallelic_X_hem	Brain/Cognition,Genitalia
CUL7	ENSG00000188827	609577	3-m syndrome 1	absent gene product	biallelic_autosomal	Skeleton,Brain/Cognition
CWC27	ENSG00000188827	617170	Retinitis pigmentosa, skeletal anomalies and intellectual disability	absent gene product	biallelic_autosomal	Skeleton,Eye,Brain/Cognition
CYB5R3	ENSG00000188827	613213	Methemoglobinemia due to deficiency of methemoglobin reductase	absent gene product	biallelic_autosomal	Bone Marrow/Immune,Endocrine/Metabolic,Brain/Cognition
CYC1	ENSG00000188827	123980	Mitochondrial complex iii deficiency, nuclear type 6	altered gene product structure	biallelic_autosomal	Endocrine/Metabolic,Brain/Cognition
CYFIP2	ENSG00000188827	606323	Epileptic encephalopathy, early infantile	altered gene product structure	monoallelic_autosomal	Skin,Brain/Cognition
CYP2U1	ENSG00000188827	610670	Hereditary spastic paraplegia	absent gene product	biallelic_autosomal	Brain/Cognition
DAG1	ENSG00000188827	128239	Muscular dystrophy-dystroglycanopathy limb-girdle type c7	altered gene product structure	biallelic_autosomal	Musculature,Brain/Cognition
DARS1	ENSG00000188827	603084	Hypomyelination with brain stem and spinal cord involvement and leg spasticity.	altered gene product structure	biallelic_autosomal	Brain/Cognition
DBT	ENSG00000188827	248610	Maple syrup urine disease	absent gene product	biallelic_autosomal	Endocrine/Metabolic,Brain/Cognition
DCC	ENSG00000188827	120470	Midline-bridging neuronal commissure disruption, horizontal gaze palsy, scoliosis, and intellectual disability	absent gene product	biallelic_autosomal	Brain/Cognition
DCHS1	ENSG00000188827	603057	Periventricular neuronal heterotopia	absent gene product	biallelic_autosomal	Brain/Cognition
DCX	ENSG00000188827	300121	Subcortical band heterotopia x-linked;Lissencephaly x-linked type 1	absent gene product;absent gene product	monoallelic_X_het;monoallelic_X_hem	Brain/Cognition;Brain/Cognition
DDB1	ENSG00000188827	600045	DDB1-associated neurodevelopmental syndrome	altered gene product structure	monoallelic_autosomal	Brain/Cognition
DDC	ENSG00000188827	107930	Aromatic l-amino-acid decarboxylase deficiency	absent gene product	biallelic_autosomal	Endocrine/Metabolic,Brain/Cognition,GI tract
DDHD1	ENSG00000188827	614603	Hereditary spastic paraplegia	absent gene product	biallelic_autosomal	Brain/Cognition
DDHD2	ENSG00000188827	615003	Complex hereditary spastic paraplegia	absent gene product	biallelic_autosomal	Brain/Cognition
DDOST	ENSG00000188827	602202	Congenital disorder of glycosylation, type ir	absent gene product	biallelic_autosomal	Endocrine/Metabolic,Brain/Cognition
DDX11	ENSG00000188827	601150	Warsaw breakage syndrome	absent gene product	biallelic_autosomal	Bone Marrow/Immune,Skin,Brain/Cognition
DDX3X	ENSG00000188827	300160	Intellectual disability;Mental retardation, x-linked 102	absent gene product;altered gene product structure	monoallelic_X_het;monoallelic_X_hem	Brain/Cognition;Liver,Brain/Cognition
DDX6	ENSG00000188827	600326	Intellectual disability	altered gene product structure	monoallelic_autosomal	Brain/Cognition
DEAF1	ENSG00000188827	602635	Mental retardation, autosomal dominant 24;Autism, intellectual disability, basal ganglia dysfunction and epilepsy	altered gene product structure;absent gene product	monoallelic_autosomal;biallelic_autosomal	Brain/Cognition;Brain/Cognition
DEGS1	ENSG00000188827	615843	Leukodystrophy, hypomyelinating, 18	absent gene product	biallelic_autosomal	Skeleton,Brain/Cognition
DENND5A	ENSG00000188827	617278	Epileptic encephalopathy	absent gene product	biallelic_autosomal	Brain/Cognition
DEPDC5	ENSG00000188827	614191	Familial focal epilepsy with variable foci	absent gene product	monoallelic_autosomal	Brain/Cognition
DHCR24	ENSG00000188827	606418	Desmosterolosis	absent gene product	biallelic_autosomal	Face,Skeleton,Endocrine/Metabolic,Brain/Cognition
DHCR7	ENSG00000188827	602858	Smith-lemli-opitz syndrome	absent gene product	biallelic_autosomal	Face,Skeleton,Endocrine/Metabolic,Eye: Lens,Brain/Cognition,Ear,Genitalia
DHDDS	ENSG00000188827	608172	Epilepsy and intellectual disability	altered gene product structure	monoallelic_autosomal	Brain/Cognition
DHFR	ENSG00000188827	126060	Megaloblastic anemia due to dihydrofolate reductase deficiency	altered gene product structure	biallelic_autosomal	Bone Marrow/Immune,Endocrine/Metabolic,Brain/Cognition
DHPS	ENSG00000188827	600944	Neurodevelopmental disorder of hypusination	altered gene product structure	biallelic_autosomal	Brain/Cognition
DHTKD1	ENSG00000188827	614984	2-aminoadipic and 2-oxoadipic aciduria	absent gene product	biallelic_autosomal	Endocrine/Metabolic,Brain/Cognition
DHX30	ENSG00000188827	616423	Neurodevelopmental disorder	altered gene product structure	monoallelic_autosomal	Brain/Cognition
DKC1	ENSG00000188827	300126	DKC1-related dyskeratosis congenita	absent gene product	monoallelic_X_hem	Bone Marrow/Immune,Skin,Skeleton,Endocrine/Metabolic,Brain/Cognition
DLD	ENSG00000188827	238331	Dihydrolipoamide dehydrogenase (e3) deficiency	absent gene product	biallelic_autosomal	Endocrine/Metabolic,Brain/Cognition
DLG3	ENSG00000188827	300189	Mental retardation x-linked type 90	absent gene product	monoallelic_X_hem	Brain/Cognition
DLG4	ENSG00000188827	602887	DLG4 related intellectual disability	absent gene product	monoallelic_autosomal	Brain/Cognition
DMD	ENSG00000188827	300377	Duchenne muscular dystrophy	absent gene product	monoallelic_X_hem	Musculature,Brain/Cognition
DNAJC12	ENSG00000188827	606060	Hyperphenylalaninemia, dystonia, and intellectual disability	absent gene product	biallelic_autosomal	Endocrine/Metabolic,Brain/Cognition
DNM1	ENSG00000188827	602377	Epileptic encephalopathy	altered gene product structure	monoallelic_autosomal	Brain/Cognition
DNMT3A	ENSG00000188827	602769	Tatton-brown rahman syndrome (overgrowth syndrome with intellectual disability)	absent gene product	monoallelic_autosomal	Endocrine/Metabolic,Brain/Cognition
DNMT3B	ENSG00000188827	602900	Immunodeficiency-centromeric instability-facial anomalies syndrome 1	absent gene product	biallelic_autosomal	Bone Marrow/Immune,Brain/Cognition
DOCK7	ENSG00000188827	615730	Epileptic encephalopathy, early infantile, 23	absent gene product	biallelic_autosomal	Brain/Cognition
DOCK8	ENSG00000188827	611432	Hyperimmunoglobulin e recurrent infection syndrome autosomal recessive	absent gene product	biallelic_autosomal	Bone Marrow/Immune,Brain/Cognition
DOLK	ENSG00000188827	610746	Congenital disorders of glycosylation	altered gene product structure	biallelic_autosomal	Endocrine/Metabolic,Brain/Cognition
DPAGT1	ENSG00000188827	191350	Myasthenic syndrome, congenital, with tubular aggregates 2;DPAGT1-cdg	absent gene product;altered gene product structure	biallelic_autosomal;biallelic_autosomal	Endocrine/Metabolic,Brain/Cognition;Endocrine/Metabolic,Brain/Cognition
DPF2	ENSG00000188827	601671	Coffin siris like disorder	altered gene product structure	monoallelic_autosomal	Skeleton,Hair/Nails,Brain/Cognition
DPM1	ENSG00000188827	603503	Congenital disorders of glycosylation	absent gene product	biallelic_autosomal	Endocrine/Metabolic,Brain/Cognition
DPM3	ENSG00000188827	605951	Congenital disorder of glycosylation type 1o	absent gene product	biallelic_autosomal	Face,Endocrine/Metabolic,Brain/Cognition
DSTYK	ENSG00000188827	612666	Autosomal recessive complicated spastic paraparesis spg23	absent gene product	biallelic_autosomal	Skin,Brain/Cognition
DYM	ENSG00000188827	607461	Dyggve-melchior-clausen syndrome/smith-mccort dysplasia	absent gene product	biallelic_autosomal	Skeleton,Brain/Cognition
DYNC1H1	ENSG00000188827	600112	Spinal muscular atrophy, lower extremity-predominant, ad;Severe id with neuronal migration disorder	altered gene product structure;altered gene product structure	monoallelic_autosomal;monoallelic_autosomal	Brain/Cognition;Brain/Cognition
DYNC1I2	ENSG00000188827	603331	Neurodevelopmental disorder with microcephaly and structural brain anomalies	absent gene product	biallelic_autosomal	Brain/Cognition
DYNC2I1	ENSG00000188827	615462	Short-rib polydactyly	absent gene product	biallelic_autosomal	Skeleton,Brain/Cognition
DYRK1A	ENSG00000188827	600855	Mental retardation autosomal dominant type 7	absent gene product	monoallelic_autosomal	Face,Brain/Cognition
EBF3	ENSG00000188827	607407	Intellectual disability, ataxia, and facial dysmorphism	absent gene product	monoallelic_autosomal	Face,Brain/Cognition
EBP	ENSG00000188827	300205	Chondrodysplasia punctata 2, x-linked	absent gene product	monoallelic_X_het	Skeleton,Eye: Structure,Eye: Lens,Eye,Brain/Cognition
ECHS1	ENSG00000188827	602292	Mitochondrial short-chain enoyl-coa hydratase 1 deficiency	absent gene product	biallelic_autosomal	Eye,Brain/Cognition,Heart/Cardiovasculature/Lymphatic
ECM1	ENSG00000188827	602201	Lipoid proteinosis of urbach and wiethe	absent gene product	biallelic_autosomal	Brain/Cognition
EEF1A2	ENSG00000188827	602959	Infantile epileptic encephalopathy	altered gene product structure	monoallelic_autosomal	Brain/Cognition
EFTUD2	ENSG00000188827	603892	Mandibulofacial dysostosis with microcephaly	absent gene product	monoallelic_autosomal	Face,Brain/Cognition,Genitalia
EHMT1	ENSG00000188827	607001	Kleefstra syndrome	absent gene product	monoallelic_autosomal	Face,Brain/Cognition,Heart/Cardiovasculature/Lymphatic
EIF2AK2	ENSG00000188827	176871	EIF2AK2-associated developmental delay, leukoencephalopathy, and neurologic decompensation	altered gene product structure	monoallelic_autosomal	Brain/Cognition
EIF2AK3	ENSG00000188827	604032	Wolcott-rallison syndrome	absent gene product	biallelic_autosomal	Skeleton,Endocrine/Metabolic,Brain/Cognition,GI tract
EIF2B4	ENSG00000188827	606687	EIF2B4-related leukoencephalopathy with vanishing white matter	absent gene product	biallelic_autosomal	Brain/Cognition
EIF2B5	ENSG00000188827	603945	EIF2B5-related leukoencephalopathy with vanishing white matter	absent gene product	biallelic_autosomal	Brain/Cognition
EIF2S3	ENSG00000188827	300161	Syndromic id with severe microcephaly	absent gene product	monoallelic_X_hem	Brain/Cognition
EIF3F	ENSG00000188827	603914	EIF3F related developmental disorder	absent gene product	biallelic_autosomal	Brain/Cognition,Ear
EIF5A	ENSG00000188827	600187	EIF5A-related craniofacial-neurodevelopmental disorder	absent gene product	monoallelic_autosomal	Brain/Cognition
ELAC2	ENSG00000188827	605367	Infantile hypertrophic cardiomyopathy, lactic acidosis, and isolated complex i deficiency	absent gene product	biallelic_autosomal	Endocrine/Metabolic,Brain/Cognition,Heart/Cardiovasculature/Lymphatic
ELOVL4	ENSG00000188827	605512	Ichthyosis, spastic quadriplegia, and mental retardation	absent gene product	biallelic_autosomal	Skin,Brain/Cognition,Eye
EMC1	ENSG00000188827	616846	Global developmental delay, hypotonia, scoliosis, and cerebellar atrophy, biallelic	absent gene product	biallelic_autosomal	Skeleton,Brain/Cognition
EMC10	ENSG00000188827	614545	EMC10-related neurodevelopmental disorder	absent gene product	biallelic_autosomal	Brain/Cognition
EMG1	ENSG00000188827	611531	Bowen-conradi syndrome	uncertain	biallelic_autosomal	Bone Marrow/Immune,Multisystem,Brain/Cognition
EP300	ENSG00000188827	602700	Rubinstein-taybi syndrome type 2	absent gene product	monoallelic_autosomal	Face,Skeleton,Brain/Cognition
EPG5	ENSG00000188827	615068	Immunodeficiency with cleft lip/palate, cataract, hypopigmentation, and absent corpus callosum	absent gene product	biallelic_autosomal	Musculature,Skin,Brain/Cognition,Eye
EPRS1	ENSG00000188827	138295	Hypomyelinating leukodystrophy	absent gene product	biallelic_autosomal	Brain/Cognition
ERCC1	ENSG00000188827	126380	Cerebrooculofacioskeletal syndrome 4	absent gene product	biallelic_autosomal	Bone Marrow/Immune,Endocrine/Metabolic,Brain/Cognition,Eye
ERCC2	ENSG00000188827	126340	Cerebro-oculo-facio-skeletal syndrome type 2	absent gene product	biallelic_autosomal	Skin,Skeleton,Spinal cord/Peripheral nerves,Brain/Cognition
ERCC3	ENSG00000188827	133510	Xeroderma pigmentosum complementation group b	absent gene product	biallelic_autosomal	Skin,Skeleton,Brain/Cognition,Eye,Ear
ERCC5	ENSG00000188827	133530	Xeroderma pigmentosum complementation group g	absent gene product	biallelic_autosomal	Skin,Skeleton,Spinal cord/Peripheral nerves,Brain/Cognition,Eye,Ear
ERCC6	ENSG00000188827	609413	Uv-sensitive syndrome	absent gene product	biallelic_autosomal	Skeleton,Brain/Cognition,Eye
ERCC6L2	ENSG00000188827	615667	Bone marrow failure syndrome 2	absent gene product	biallelic_autosomal	Bone Marrow/Immune,Brain/Cognition
ERCC8	ENSG00000188827	609412	Cockayne syndrome type a	absent gene product	biallelic_autosomal	Eye: Cornea,Skin,Eye: Retina,Skeleton,Eye: Lens,Brain/Cognition
ESCO2	ENSG00000188827	609353	Roberts syndrome	absent gene product	biallelic_autosomal	Face,Skeleton,Brain/Cognition
ETFA	ENSG00000188827	608053	Glutaric aciduria type 2a	absent gene product	biallelic_autosomal	Endocrine/Metabolic,Brain/Cognition
ETFB	ENSG00000188827	130410	Glutaric aciduria type 2b	absent gene product	biallelic_autosomal	Endocrine/Metabolic,Brain/Cognition
ETFDH	ENSG00000188827	231675	Glutaric aciduria type 2c	absent gene product	biallelic_autosomal	Endocrine/Metabolic,Brain/Cognition
ETHE1	ENSG00000188827	608451	Ethylmalonic encephalopathy	absent gene product	biallelic_autosomal	Endocrine/Metabolic,Brain/Cognition,Heart/Cardiovasculature/Lymphatic
EXOSC3	ENSG00000188827	606489	Pontocerebellar hypoplasia type 1	altered gene product structure	biallelic_autosomal	Spinal cord/Peripheral nerves,Brain/Cognition
EXOSC9	ENSG00000188827	606180	Cerebellar atrophy with spinal motor neuronopathy	absent gene product	biallelic_autosomal	Skeleton,Peripheral nerves,Brain/Cognition
EXTL3	ENSG00000188827	605744	Neuro immuno skeletal dysplasia syndrome	altered gene product structure	biallelic_autosomal	Bone Marrow/Immune,Brain/Cognition
EZH2	ENSG00000188827	601573	Weaver syndrome 2	altered gene product structure	monoallelic_autosomal	Skeleton,Brain/Cognition
FAH	ENSG00000188827	613871	Tyrosinemia type 1	absent gene product	biallelic_autosomal	Kidney Renal Tract,Endocrine/Metabolic,Brain/Cognition,GI tract
FAM111A	ENSG00000188827	615292	Kenny-caffey syndrome	altered gene product structure	monoallelic_autosomal	Eye: Cornea,Eye: Retina,Skeleton,Eye: Physiology,Endocrine,Endocrine/Metabolic,Eye: Structure,Brain/Cognition,Eye: Lens,Teeth and Dentition
FAM126A	ENSG00000188827	610531	Leukodystrophy hypomyelinating type 5	absent gene product	biallelic_autosomal	Brain/Cognition,Eye
FAM149B1	ENSG00000188827	618413	Ciliopathy-related syndromic intellectual disability	absent gene product	biallelic_autosomal	Skeleton,Brain/Cognition
FAM20C	ENSG00000188827	611061	Raine syndrome	absent gene product	biallelic_autosomal	Skeleton,Brain/Cognition
FAR1	ENSG00000188827	616107	Severe intellectual disability, epilepsy, and cataracts	absent gene product	biallelic_autosomal	Endocrine/Metabolic,Brain/Cognition,Eye
FARS2	ENSG00000188827	611592	Neurometabolic disorder due to FARS2 deficiency	absent gene product	biallelic_autosomal	Brain/Cognition
FAT4	ENSG00000188827	612411	Hennekam lymphangiectasia-lymphedema syndrome 2;Van maldergem syndrome	uncertain;absent gene product	biallelic_autosomal;biallelic_autosomal	Face,Brain/Cognition,Heart/Cardiovasculature/Lymphatic;Brain/Cognition
FBXL4	ENSG00000188827	605654	Fatal encephalopathy, lactic acidosis, and severe mtdna depletion in muscle	absent gene product	biallelic_autosomal	Endocrine/Metabolic,Brain/Cognition
FBXO11	ENSG00000188827	607871	Variable neurodevelopmental disorder	absent gene product	monoallelic_autosomal	Brain/Cognition
FBXW11	ENSG00000188827	605651	Syndromic intellectual disability	altered gene product structure	monoallelic_autosomal	Skeleton,Eye,Brain/Cognition
FCSK	ENSG00000188827	608675	Congenital disorder of glycosylation	altered gene product structure	biallelic_autosomal	Brain/Cognition
FGF12	ENSG00000188827	601513	Epileptic encephalopathy	altered gene product structure	monoallelic_autosomal	Brain/Cognition
FGF13	ENSG00000188827	300070	FGF13-related neurodevelopmental disorder (hemizygous)	altered gene product structure	monoallelic_X_hem	Brain/Cognition
FGF14	ENSG00000188827	601515	FGF14-related episodic ataxia	absent gene product	monoallelic_autosomal	Brain/Cognition
FGFR1	ENSG00000188827	136350	Encephalocraniocutaneous lipomatosis	altered gene product structure	monoallelic_autosomal	Skin,Skeleton,Brain/Cognition
FH	ENSG00000188827	136850	Fumarase deficiency	absent gene product	biallelic_autosomal	Kidney Renal Tract,Endocrine/Metabolic,Brain/Cognition
FIG4	ENSG00000188827	609390	Cleidocranial dysplasia with micrognathia, absent thumbs, and distal aphalangia yunis-varon syndrome	absent gene product	biallelic_autosomal	Skeleton,Spinal cord/Peripheral nerves,Brain/Cognition
FKRP	ENSG00000188827	606596	Muscular dystrophy-dystroglycanopathy congenital with brain and eye anomalies type a5	absent gene product	biallelic_autosomal	Musculature,Brain/Cognition,Eye
FKTN	ENSG00000188827	607440	Muscular dystrophy-dystroglycanopathy limb-girdle type c4	absent gene product	biallelic_autosomal	Musculature,Brain/Cognition,Eye
FLAD1	ENSG00000188827	610595	Riboflavin-responsive and non-responsive multiple acyl-coa dehydrogenase and combined respiratory-chain deficiency.	absent gene product	biallelic_autosomal	Endocrine/Metabolic,Brain/Cognition
FLNA	ENSG00000188827	300017	Epileptic encephalopathy;Terminal osseous dysplasia;Melnick-needles syndrome;X-linked congenital idiopathic intestinal pseudoobstruction;Frontometaphyseal dysplasia;Otopalatodigital syndrome;Periventricular nodular heterotopia 1	altered gene product structure;absent gene product;uncertain;increased gene product level;altered gene product structure;altered gene product structure;absent gene product	monoallelic_X_het;monoallelic_X_hem;monoallelic_X_het;monoallelic_X_hem;monoallelic_X_hem;monoallelic_X_hem;monoallelic_X_het	Face,Skeleton,Brain/Cognition;Face,Skeleton,Brain/Cognition;Face,Skeleton,Brain/Cognition;Face,Skeleton,Brain/Cognition;Face,Skeleton,Brain/Cognition;Face,Skeleton,Brain/Cognition;Skeleton,Face,Brain/Cognition,Heart/Cardiovasculature/Lymphatic
FLVCR1	ENSG00000188827	609144	Ataxia, posterior column, with retinitis pigmentosa	altered gene product structure	biallelic_autosomal	Brain/Cognition,Eye
FLVCR2	ENSG00000188827	610865	Proliferative vasculopathy and hydraencephaly-hydrocephaly syndrome	absent gene product	biallelic_autosomal	Brain/Cognition,Heart/Cardiovasculature/Lymphatic
FMN2	ENSG00000188827	606373	Nonsyndromic autosomal-recessive intellectual disability	absent gene product	biallelic_autosomal	Brain/Cognition
FMR1	ENSG00000188827	309550	Fragile x syndrome	absent gene product	monoallelic_X_hem	Brain/Cognition
FOLR1	ENSG00000188827	136430	Neurodegeneration due to cerebral folate transport deficiency	absent gene product	biallelic_autosomal	Endocrine/Metabolic,Brain/Cognition
FOXG1	ENSG00000188827	164874	Congenital variant of rett syndrome	absent gene product	monoallelic_autosomal	Brain/Cognition
FOXJ1	ENSG00000188827	602291	Motile ciliopathy with hydrocephalus and randomization of left/right body asymmetry	absent gene product	monoallelic_autosomal	Lungs,Brain/Cognition,Heart/Cardiovasculature/Lymphatic
FOXP1	ENSG00000188827	605515	Mental retardation with language impairment and autistic features	absent gene product	monoallelic_autosomal	Brain/Cognition
FOXP2	ENSG00000188827	605317	Speech-language disorder 1	absent gene product	monoallelic_autosomal	Brain/Cognition
FOXP3	ENSG00000188827	300292	Ipex syndrome	absent gene product	monoallelic_X_hem	Bone Marrow/Immune,Skin,Endocrine/Metabolic,GI tract,Brain/Cognition
FOXRED1	ENSG00000188827	613622	Mitochondrial complex i deficiency	absent gene product	biallelic_autosomal	Endocrine/Metabolic,Brain/Cognition
FREM1	ENSG00000188827	608944	Manitoba oculotrichoanal syndrome	absent gene product	biallelic_autosomal	Skin,Kidney Renal Tract,Skeleton,Brain/Cognition,Eye,GI tract
FRMPD4	ENSG00000188827	300838	Intellectual disability	absent gene product	monoallelic_X_hem	Brain/Cognition
FRRS1L	ENSG00000188827	604574	Epileptic encephalopathy with continuous spike-and-wave during sleep	absent gene product	biallelic_autosomal	Brain/Cognition
FTCD	ENSG00000188827	606806	Glutamate formiminotransferase deficiency	absent gene product	biallelic_autosomal	Bone Marrow/Immune,Endocrine/Metabolic,Brain/Cognition
FTSJ1	ENSG00000188827	300499	Mental retardation x-linked type 44	absent gene product	monoallelic_X_hem	Brain/Cognition
FUCA1	ENSG00000188827	612280	Fucosidosis	absent gene product	biallelic_autosomal	Skeleton,Endocrine/Metabolic,Brain/Cognition,GI tract
GABBR2	ENSG00000188827	607340	Epileptic encephalopathy	altered gene product structure	monoallelic_autosomal	Brain/Cognition
GABRA1	ENSG00000188827	137160	Juvenile myoclonic epilepsy;Epileptic encephalopathy	absent gene product;altered gene product structure	monoallelic_autosomal;monoallelic_autosomal	Brain/Cognition;Brain/Cognition
GABRB2	ENSG00000188827	600232	Epilepsy and intellectual disability	altered gene product structure	monoallelic_autosomal	Brain/Cognition
GABRB3	ENSG00000188827	137192	Childhood absence epilepsy type 5	altered gene product structure	monoallelic_autosomal	Brain/Cognition
GALC	ENSG00000188827	606890	Krabbe disease	absent gene product	biallelic_autosomal	Brain/Cognition
GALE	ENSG00000188827	606953	Epimerase-deficiency galactosemia	absent gene product	biallelic_autosomal	Endocrine/Metabolic,Brain/Cognition,Eye,GI tract,Ear
GALNS	ENSG00000188827	612222	Mucopolysaccharidosis type 4a	absent gene product	biallelic_autosomal	Skeleton,Endocrine/Metabolic,Brain/Cognition
GALT	ENSG00000188827	606999	Galactosemia	absent gene product	biallelic_autosomal	Endocrine/Metabolic,Brain/Cognition,Eye,GI tract
GAMT	ENSG00000188827	601240	Guanidinoacetate methyltransferase deficiency	absent gene product	biallelic_autosomal	Endocrine/Metabolic,Brain/Cognition
GAN	ENSG00000188827	605379	Giant axonal neuropathy 1	absent gene product	biallelic_autosomal	Skin,Skeleton,Brain/Cognition,Hair/Nails
GATAD2B	ENSG00000188827	614998	Nonspecific severe id	absent gene product	monoallelic_autosomal	Brain/Cognition
GATM	ENSG00000188827	602360	Arginine:glycine amidinotransferase deficiency	absent gene product	biallelic_autosomal	Endocrine/Metabolic,Brain/Cognition
GBA2	ENSG00000188827	609471	Autosomal-recessive cerebellar ataxia with spasticity.	absent gene product	biallelic_autosomal	Brain/Cognition
GCDH	ENSG00000188827	608801	Glutaricacidemia type 1	altered gene product structure	biallelic_autosomal	Endocrine/Metabolic,Brain/Cognition
GCH1	ENSG00000188827	600225	Gtp cyclohydrolase 1 deficiency;Dystonia type 5	uncertain;uncertain	biallelic_autosomal;monoallelic_autosomal	Endocrine/Metabolic,Brain/Cognition;Endocrine/Metabolic,Brain/Cognition
GEMIN4	ENSG00000188827	606969	Neurodevelopmental disorder with microcephaly, cataracts, and renal abnormalities	altered gene product structure	biallelic_autosomal	Eye,Brain/Cognition
GEMIN5	ENSG00000188827	607005	GEMIN5-associated neurodevelopmental disorder with cerebellar atrophy and motor dysfunction	absent gene product	biallelic_autosomal	Brain/Cognition
GFAP	ENSG00000188827	137780	Alexander disease	altered gene product structure	monoallelic_autosomal	Brain/Cognition
GFM1	ENSG00000188827	606639	Combined oxidative phosphorylation deficiency 1	absent gene product	biallelic_autosomal	Endocrine/Metabolic,Brain/Cognition
GJC2	ENSG00000188827	608803	Lymphedema, hereditary, ic;Spastic paraplegia, 44;Leukodystrophy, hypomyelinating, 2	altered gene product structure;altered gene product structure;altered gene product structure	monoallelic_autosomal;monoallelic_autosomal;biallelic_autosomal	Brain/Cognition,Heart/Cardiovasculature/Lymphatic;Brain/Cognition,Heart/Cardiovasculature/Lymphatic;Brain/Cognition,Heart/Cardiovasculature/Lymphatic
GLB1	ENSG00000188827	611458	Gm1-gangliosidosis type 3	absent gene product	biallelic_autosomal	Endocrine/Metabolic,Brain/Cognition
GLDC	ENSG00000188827	238300	GLDC-related glycine encephalopathy	absent gene product	biallelic_autosomal	Endocrine/Metabolic,Brain/Cognition
GLI2	ENSG00000188827	165230	GLI2-related holoprosencephaly	absent gene product	monoallelic_autosomal	Brain/Cognition
GLI3	ENSG00000188827	165240	Greig cephalopolysyndactyly syndrome;Pallister-hall syndrome	absent gene product;altered gene product structure	monoallelic_autosomal;monoallelic_autosomal	Endocrine,Skeleton,Brain/Cognition;Endocrine,Skeleton,Brain/Cognition
GLUL	ENSG00000188827	138290	Congenital systemic glutamine deficiency	uncertain	biallelic_autosomal	Endocrine/Metabolic,Brain/Cognition
GM2A	ENSG00000188827	613109	Gm2-gangliosidosis type ab	absent gene product	biallelic_autosomal	Endocrine/Metabolic,Brain/Cognition
GMNN	ENSG00000188827	602842	Autosomal-dominant primordial dwarfism associated with meier-gorlin syndrome	altered gene product structure	monoallelic_autosomal	Skeleton,Brain/Cognition,Ear
GMPPA	ENSG00000188827	615495	Glycosylation disorder characterized by intellectual disability and autonomic dysfunction	absent gene product	biallelic_autosomal	Endocrine/Metabolic,Brain/Cognition
GNAO1	ENSG00000188827	139311	Epileptic encephalopathy	absent gene product	monoallelic_autosomal	Brain/Cognition
GNAS	ENSG00000188827	139320	Pseudohypoparathyroidism type 1b;Albright hereditary osteodystrophy;Mccune-albright syndrome	absent gene product;absent gene product;altered gene product structure	monoallelic_autosomal;monoallelic_autosomal;monoallelic_autosomal	Skeleton,Endocrine/Metabolic,Brain/Cognition;Skeleton,Endocrine/Metabolic,Brain/Cognition;Skeleton,Endocrine/Metabolic,Brain/Cognition
GNB1	ENSG00000188827	139380	Severe neurodevelopmental disability, hypotonia, and seizures	altered gene product structure	monoallelic_autosomal	Brain/Cognition
GNPAT	ENSG00000188827	602744	Rhizomelic chondrodysplasia punctata type 2	absent gene product	biallelic_autosomal	Skin,Skeleton,Endocrine/Metabolic,Brain/Cognition,Eye
GNPTAB	ENSG00000188827	607840	Mucolipidosis type iii complementation group a	absent gene product	biallelic_autosomal	Skeleton,Endocrine/Metabolic,Brain/Cognition
GNPTG	ENSG00000188827	607838	Mucolipidosis type iii complementation group c	absent gene product	biallelic_autosomal	Skeleton,Endocrine/Metabolic,Brain/Cognition
GNS	ENSG00000188827	607664	Mucopolysaccharidosis type 3d	absent gene product	biallelic_autosomal	Skeleton,Endocrine/Metabolic,Brain/Cognition
GORAB	ENSG00000188827	607983	Geroderma osteodysplasticum	absent gene product	biallelic_autosomal	Skin,Skeleton,Brain/Cognition
GOT2	ENSG00000188827	138150	Malate-aspartate shuttle-related encephalopathy	altered gene product structure	biallelic_autosomal	Endocrine/Metabolic,Brain/Cognition
GPAA1	ENSG00000188827	603048	Developmental delay, epilepsy, cerebellar atrophy, and osteopenia	absent gene product	biallelic_autosomal	Skeleton,Brain/Cognition
GPC4	ENSG00000188827	300168	Keipert syndrome	absent gene product	monoallelic_X_hem	Skeleton,Brain/Cognition,Ear
GPSM2	ENSG00000188827	609245	Chudley-mccullough syndrome	absent gene product	biallelic_autosomal	Brain/Cognition,Ear
GRIA3	ENSG00000188827	305915	Mental retardation x-linked type 94	absent gene product	monoallelic_X_hem	Brain/Cognition
GRIK2	ENSG00000188827	138244	Mental retardation autosomal recessive type 6	absent gene product	biallelic_autosomal	Brain/Cognition
GRIN1	ENSG00000188827	138249	Epileptic encephalopathy	altered gene product structure	monoallelic_autosomal	Brain/Cognition
GRIN2A	ENSG00000188827	138253	Epilepsy, focal, with speech disorder and with or without mental retardation	absent gene product	monoallelic_autosomal	Brain/Cognition
GRIN2B	ENSG00000188827	138252	Mental retardation, autosomal dominant 6;Epileptic encephalopathy	absent gene product;altered gene product structure	monoallelic_autosomal;monoallelic_autosomal	Brain/Cognition;Brain/Cognition
GRIN2D	ENSG00000188827	602717	Severe epileptic encephalopathy treatable with nmda receptor channel blockers	altered gene product structure	monoallelic_autosomal	Brain/Cognition
GRM1	ENSG00000188827	604473	Congenital cerebellar ataxia	absent gene product	biallelic_autosomal	Brain/Cognition
GSPT2	ENSG00000188827	300418	Xl intellectual disability	absent gene product	monoallelic_X_hem	Brain/Cognition
GTF2E2	ENSG00000188827	189964	Dna repair-proficient trichothiodystrophy	altered gene product structure	biallelic_autosomal	Bone Marrow/Immune,Skin,Brain/Cognition
GTF2H5	ENSG00000188827	608780	Trichothiodystrophy photosensitive	absent gene product	biallelic_autosomal	Bone Marrow/Immune,Skin,Brain/Cognition
GTPBP2	ENSG00000188827	607434	Jaberi-elahi syndrome	absent gene product	biallelic_autosomal	Brain/Cognition
GTPBP3	ENSG00000188827	608536	Mitochondrial translation defect associated with hypertrophic cardiomyopathy, lactic acidosis, and encephalopathy	absent gene product	biallelic_autosomal	Musculature,Brain/Cognition,Heart/Cardiovasculature/Lymphatic
GUSB	ENSG00000188827	611499	Mucopolysaccharidosis type 7	absent gene product	biallelic_autosomal	Face,Skeleton,Endocrine/Metabolic,Brain/Cognition
H1-4	ENSG00000188827	142220	Childhood overgrowth	absent gene product	monoallelic_autosomal	Skeleton,Brain/Cognition
H3-3A	ENSG00000188827	601128	Craniofacial with neurodevelopment disorders	altered gene product structure	monoallelic_autosomal	Face,Brain/Cognition
H4C3	ENSG00000188827	602827	Hist1h4c	altered gene product structure	monoallelic_autosomal	Face,Brain/Cognition
HACE1	ENSG00000188827	610876	HACE1 related disorder	absent gene product	biallelic_autosomal	Brain/Cognition
HADH	ENSG00000188827	601609	3-hydroxyacyl-coenzyme a dehydrogenase deficiency	absent gene product	biallelic_autosomal	Endocrine/Metabolic,Brain/Cognition
HADHA	ENSG00000188827	600890	Long chain 3-hydroxyacyl-coa dehydrogenase deficiency	absent gene product	biallelic_autosomal	Endocrine/Metabolic,Brain/Cognition
HCFC1	ENSG00000188827	300019	Mental retardation, x-linked 3;Cobalamin disorder	5_prime or 3_prime UTR mutation;absent gene product	monoallelic_X_hem;monoallelic_X_hem	Brain/Cognition;Brain/Cognition
HCN1	ENSG00000188827	602780	Epileptic encephalopathy, early infantile, 24	altered gene product structure	monoallelic_autosomal	Brain/Cognition
HDAC4	ENSG00000188827	605314	Brachydactyly-mental retardation syndrome	absent gene product	monoallelic_autosomal	Skeleton,Brain/Cognition
HDAC8	ENSG00000188827	300269	Cornelia de lange-like syndrome HDAC8 xlr;Cornelia de lange syndrome HDAC8 x-linked dominant	absent gene product;absent gene product	monoallelic_X_hem;monoallelic_X_het	Skeleton,Brain/Cognition;Skeleton,Brain/Cognition
HECW2	ENSG00000188827	617245	Neurodevelopmental disorder with hypotonia, seizures, and absent language	altered gene product structure	monoallelic_autosomal	Brain/Cognition
HERC1	ENSG00000188827	605109	Macrocephaly, dysmorphic facies, and psychomotor retardation	absent gene product	biallelic_autosomal	Brain/Cognition
HESX1	ENSG00000188827	601802	Septooptic dysplasia;HESX1-related combined pituitary hormone deficiency	absent gene product;absent gene product	biallelic_autosomal;monoallelic_autosomal	Endocrine,Brain/Cognition;Endocrine,Brain/Cognition
HEXA	ENSG00000188827	606869	Gm2-gangliosidosis type 1	absent gene product	biallelic_autosomal	Endocrine/Metabolic,Brain/Cognition
HEXB	ENSG00000188827	606873	Gm2-gangliosidosis type 2	absent gene product	biallelic_autosomal	Endocrine/Metabolic,Brain/Cognition,Eye
HGSNAT	ENSG00000188827	610453	Mucopolysaccharidosis type 3c	absent gene product	biallelic_autosomal	Endocrine/Metabolic,Brain/Cognition
HIBCH	ENSG00000188827	610690	HIBCH deficiency	absent gene product	biallelic_autosomal	Endocrine/Metabolic,Brain/Cognition
HIVEP2	ENSG00000188827	143054	HIVEP2 associated syndromic developmental delay with intellectual disability	absent gene product	monoallelic_autosomal	Brain/Cognition
HMGCL	ENSG00000188827	613898	3-hydroxy-3-methylglutaryl-coenzyme a lyase deficiency	absent gene product	biallelic_autosomal	Endocrine/Metabolic,Brain/Cognition
HNRNPH1	ENSG00000188827	601035	HNRNPH1-related neurodevelopmental disorder	absent gene product	monoallelic_autosomal	Brain/Cognition
HNRNPH2	ENSG00000188827	300610	Neurodevelopmental disorder in females	altered gene product structure	monoallelic_X_het	Brain/Cognition
HNRNPK	ENSG00000188827	600712	Au-kline syndrome	absent gene product	monoallelic_autosomal	Kidney Renal Tract,Face,Multisystem,Eye,Brain/Cognition,Heart/Cardiovasculature/Lymphatic
HNRNPR	ENSG00000188827	607201	Intellectual disability	absent gene product	monoallelic_autosomal	Brain/Cognition
HNRNPU	ENSG00000188827	602869	Epileptic encephalopathy	absent gene product	monoallelic_autosomal	Brain/Cognition
HOXA1	ENSG00000188827	142955	Bosley-salih-alorainy syndrome	absent gene product	biallelic_autosomal	Eye,Brain/Cognition,Ear,Heart/Cardiovasculature/Lymphatic
HPD	ENSG00000188827	609695	Hawkinsinuria;Tyrosinemia type 3	altered gene product structure;absent gene product	monoallelic_autosomal;biallelic_autosomal	Endocrine/Metabolic,Brain/Cognition;Endocrine/Metabolic,Brain/Cognition
HPDL	ENSG00000188827	618994	HPDL neurodegenerative disease	absent gene product	biallelic_autosomal	Brain/Cognition
HPRT1	ENSG00000188827	308000	Lesch-nyhan syndrome	absent gene product	monoallelic_X_hem	Skin,Kidney Renal Tract,Skeleton,Endocrine/Metabolic,Brain/Cognition,Genitalia
HRAS	ENSG00000188827	190020	Costello syndrome;Congenital myopathy with excess of muscle spindles	altered gene product structure;altered gene product structure	monoallelic_autosomal;monoallelic_autosomal	Skin,Face,Brain/Cognition,Heart/Cardiovasculature/Lymphatic;Skin,Face,Brain/Cognition,Heart/Cardiovasculature/Lymphatic
HSD17B10	ENSG00000188827	300256	2-methyl-3-hydroxybutyryl-coa dehydrogenase deficiency;Mental retardation syndromic x-linked type 10	altered gene product structure;absent gene product	monoallelic_X_hem;monoallelic_X_hem	Endocrine/Metabolic,Brain/Cognition;Endocrine/Metabolic,Brain/Cognition
HSD17B4	ENSG00000188827	601860	D-bifunctional protein deficiency	absent gene product	biallelic_autosomal	Brain/Cognition,Ear,Genitalia
HUWE1	ENSG00000188827	300697	Mental retardation syndromic x-linked turner type	altered gene product structure	monoallelic_X_het	Skeleton,Brain/Cognition
HYLS1	ENSG00000188827	610693	Hydrolethalus syndrome type 1	uncertain	biallelic_autosomal	Face,Skeleton,Brain/Cognition
IDS	ENSG00000188827	300823	Mucopolysaccharidosis type 2	absent gene product	monoallelic_X_hem	Skeleton,Endocrine/Metabolic,Brain/Cognition,GI tract
IDUA	ENSG00000188827	252800	Mucopolysaccharidosis type 1s	absent gene product	biallelic_autosomal	Skeleton,Endocrine/Metabolic,Brain/Cognition,GI tract
IFIH1	ENSG00000188827	606951	Aicardi-goutieres syndrome 7;Singleton-merten syndrome	altered gene product structure;altered gene product structure	monoallelic_autosomal;monoallelic_autosomal	Bone Marrow/Immune,Skin,Skeleton,Brain/Cognition,Eye,Teeth and Dentition;Bone Marrow/Immune,Skin,Skeleton,Brain/Cognition,Eye,Teeth and Dentition
IFT172	ENSG00000188827	607386	Mainzer-saldino syndrome	absent gene product	biallelic_autosomal	Kidney Renal Tract,Skeleton,Brain/Cognition
IGF1	ENSG00000188827	147440	Insulin-like growth factor i deficiency	absent gene product	biallelic_autosomal	Skeleton,Brain/Cognition,Ear
IKBKG	ENSG00000188827	300248	Incontinentia pigmenti	absent gene product	monoallelic_X_het	Bone Marrow/Immune,Skeleton,Eye,Skin,Hair/Nails,Brain/Cognition,Teeth and Dentition,Heart/Cardiovasculature/Lymphatic
IL1RAPL1	ENSG00000188827	300206	Mental retardation x-linked type 21	absent gene product	monoallelic_X_hem	Brain/Cognition
INPP5E	ENSG00000188827	613037	Mental retardation-truncal obesity-retinal dystrophy-micropenis;Joubert syndrome type 1	absent gene product;uncertain	biallelic_autosomal;biallelic_autosomal	Brain/Cognition,Eye,Genitalia;Brain/Cognition,Eye,Genitalia
INPP5K	ENSG00000188827	607875	Muscular dystrophy, congenital, with cataracts and intellectual disability	altered gene product structure	biallelic_autosomal	Musculature,Skeleton,Eye: Lens,Brain/Cognition
IQSEC1	ENSG00000188827	610166	Intellectual disability, developmental delay, and short stature	altered gene product structure	biallelic_autosomal	Skeleton,Brain/Cognition
IQSEC2	ENSG00000188827	300522	Mental retardation x-linked type 1	absent gene product	monoallelic_X_het	Brain/Cognition
IRF2BPL	ENSG00000188827	611720	Neurological phenotypes	absent gene product	monoallelic_autosomal	Brain/Cognition
IRX5	ENSG00000188827	606195	Hypertelorism, severe, with midface prominence, myopia, mental retardation, and bone fragility	altered gene product structure	biallelic_autosomal	Bone Marrow/Immune,Face,Skeleton,Brain/Cognition
ITPR1	ENSG00000188827	147265	Spinocerebellar ataxia 29, congenital nonprogressive;Gillespie syndrome, monoallelic;Gillespie syndrome	altered gene product structure;altered gene product structure;absent gene product	monoallelic_autosomal;monoallelic_autosomal;biallelic_autosomal	Brain/Cognition;Eye,Brain/Cognition;Brain/Cognition,Eye
IVD	ENSG00000188827	607036	Isovaleric acidemia	absent gene product	biallelic_autosomal	Endocrine/Metabolic,Brain/Cognition
JAM3	ENSG00000188827	606871	Hemorrhagic destruction of the brain, subependymal calcification, and cataracts	absent gene product	biallelic_autosomal	Eye: Lens,Brain/Cognition,Eye
JARID2	ENSG00000188827	601594	JARID2-related neurodevelopmental disorder	absent gene product	monoallelic_autosomal	Brain/Cognition
KANSL1	ENSG00000188827	612452	Chromosome 17q21.31 microdeletion syndrome	absent gene product	monoallelic_autosomal	Brain/Cognition
KAT5	ENSG00000188827	601409	KAT5-related neurodevelopmental syndrome	altered gene product structure	monoallelic_autosomal	Brain/Cognition
KAT6A	ENSG00000188827	601408	Mental retardation, autosomal dominant 32	absent gene product	monoallelic_autosomal	Brain/Cognition
KAT6B	ENSG00000188827	605880	Say-barber-biesecker-young-simpson syndrome;Genitopatellar syndrome	absent gene product;altered gene product structure	monoallelic_autosomal;monoallelic_autosomal	Skeleton,Brain/Cognition,Genitalia;Skeleton,Brain/Cognition,Genitalia
KATNB1	ENSG00000188827	602703	KATNB1- associated complex cerebral malformations	absent gene product	biallelic_autosomal	Brain/Cognition
KCNA2	ENSG00000188827	176262	Epileptic encephalopathy loss-of-function;Epileptic encephalopathy gain-of-function	absent gene product;altered gene product structure	monoallelic_autosomal;monoallelic_autosomal	Brain/Cognition;Brain/Cognition
KCNB1	ENSG00000188827	600397	Epileptic encephalopathy, early infantile, 26	altered gene product structure	monoallelic_autosomal	Brain/Cognition
KCNC1	ENSG00000188827	176258	Epilepsy, progressive myoclonic 7	altered gene product structure	monoallelic_autosomal	Brain/Cognition
KCNC3	ENSG00000188827	176264	Spinocerebellar ataxia type 13	altered gene product structure	monoallelic_autosomal	Brain/Cognition
KCNH1	ENSG00000188827	603305	Temple barraister syndrome	altered gene product structure	monoallelic_autosomal	Skeleton,Brain/Cognition
KCNJ10	ENSG00000188827	602208	Seizures-sensorineural deafness-ataxia-mental retardation-electrolyte imbalance	absent gene product	biallelic_autosomal	Endocrine/Metabolic,Brain/Cognition,Ear
KCNJ11	ENSG00000188827	600937	Familial hyperinsulinism;Diabetes mellitus, KCNJ11-related transient neonatal	absent gene product;altered gene product structure	biallelic_autosomal;monoallelic_autosomal	Endocrine/Metabolic,Brain/Cognition;Endocrine/Metabolic,Brain/Cognition
KCNJ6	ENSG00000188827	600877	Keppen-lubinsky syndrome	altered gene product structure	monoallelic_autosomal	Skin,Brain/Cognition
KCNJ8	ENSG00000188827	600935	Cantu syndrome	altered gene product structure	monoallelic_autosomal	Skin,Skeleton,Face,Hair/Nails,Brain/Cognition,Heart/Cardiovasculature/Lymphatic
KCNK4	ENSG00000188827	605720	Facial dysmorphism, hypertrichosis, epilepsy, intellectual disability/developmental delay, and gingival overgrowth	altered gene product structure	monoallelic_autosomal	Skin,Brain/Cognition
KCNMA1	ENSG00000188827	600150	Generalized epilepsy and paroxysmal dyskinesia	altered gene product structure	monoallelic_autosomal	Brain/Cognition
KCNN3	ENSG00000188827	602983	Zimmermann-laband syndrome	altered gene product structure	monoallelic_autosomal	Skeleton,Brain/Cognition,Heart/Cardiovasculature/Lymphatic
KCNQ2	ENSG00000188827	602235	Benign neonatal epilepsy type 1;Epileptic encephalopathy early infantile type 7	absent gene product;altered gene product structure	monoallelic_autosomal;monoallelic_autosomal	Musculature,Brain/Cognition;Musculature,Brain/Cognition
KCNQ5	ENSG00000188827	607357	Intellectual disability with or without epileptic encephalopathy	absent gene product	monoallelic_autosomal	Brain/Cognition
KCNT1	ENSG00000188827	608167	Malignant migrating partial seizures of infancy;Severe autosomal dominant nocturnal frontal lobe epilepsy	altered gene product structure;altered gene product structure	monoallelic_autosomal;monoallelic_autosomal	Brain/Cognition;Brain/Cognition
KCTD7	ENSG00000188827	611725	Neuronal ceroid lipofuscinosis;Progressive myoclonic epilepsy type 3	altered gene product structure;absent gene product	biallelic_autosomal;biallelic_autosomal	Brain/Cognition;Brain/Cognition
KDM3B	ENSG00000188827	609373	Diets-jongmans syndrome	absent gene product	monoallelic_autosomal	Skeleton,Face,Brain/Cognition
KDM5B	ENSG00000188827	605393	Autism;Autism	absent gene product;absent gene product	biallelic_autosomal;monoallelic_autosomal	Brain/Cognition;Brain/Cognition
KDM5C	ENSG00000188827	314690	Mental retardation syndromic x-linked jarid1c-related	absent gene product	monoallelic_X_hem	Face,Brain/Cognition
KDM6A	ENSG00000188827	300128	Kabuki syndrome 2	absent gene product	monoallelic_X_het	Kidney Renal Tract,Face,Skeleton,Brain/Cognition
KIAA0586	ENSG00000188827	610178	Joubert syndrome	absent gene product	biallelic_autosomal	Brain/Cognition
KIAA1109	ENSG00000188827	611565	Brain atrophy, dandy walker and contractures	altered gene product structure	biallelic_autosomal	Skeleton,Brain/Cognition
KIDINS220	ENSG00000188827	615759	Spastic paraplegia, intellectual disability, nystagmus, and obesity.;KIDINS220-related developmental disorder, biallelic	absent gene product;absent gene product	monoallelic_autosomal;biallelic_autosomal	Endocrine/Metabolic,Eye,Brain/Cognition;Brain/Cognition,Heart/Cardiovasculature/Lymphatic
KIF11	ENSG00000188827	148760	Autosomal-dominant microcephaly associated with lymphedema and/or chorioretinopathy	absent gene product	monoallelic_autosomal	Brain/Cognition,Eye,Heart/Cardiovasculature/Lymphatic
KIF14	ENSG00000188827	611279	Severe microcephaly and short stature	absent gene product	biallelic_autosomal	Kidney Renal Tract,Skeleton,Brain/Cognition
KIF1A	ENSG00000188827	601255	Nescav syndrome	altered gene product structure	monoallelic_autosomal	Peripheral nerves,Brain/Cognition
KIF2A	ENSG00000188827	602591	Malformations of cortical development and microcephaly.	altered gene product structure	monoallelic_autosomal	Brain/Cognition
KIF5C	ENSG00000188827	604593	Cortical dysplasia, complex, with other brain malformations 2	altered gene product structure	monoallelic_autosomal	Brain/Cognition
KIF7	ENSG00000188827	611254	Acrocallosal syndrome;Autosomal recessive mental retardation	absent gene product;altered gene product structure	biallelic_autosomal;biallelic_autosomal	Brain/Cognition;Brain/Cognition
KIFBP	ENSG00000188827	609367	Goldberg-shprintzen megacolon syndrome	absent gene product	biallelic_autosomal	Brain/Cognition,GI tract
KLF7	ENSG00000188827	604865	KLF7-related developmental disorder	altered gene product structure	monoallelic_autosomal	Brain/Cognition
KLHL7	ENSG00000188827	611119	Cold-induced sweating syndrome type 1 (ciss1-like phenotype associated with early-onset retinitis pigmentosa)	uncertain	biallelic_autosomal	Eye,Brain/Cognition
KMT2A	ENSG00000188827	159555	Wiedemann-steiner syndrome	absent gene product	monoallelic_autosomal	Skin,Skeleton,Brain/Cognition
KMT2B	ENSG00000188827	606834	Complex early-onset dystonia	absent gene product	monoallelic_autosomal	Brain/Cognition
KMT2D	ENSG00000188827	602113	Kabuki syndrome	absent gene product	monoallelic_autosomal	Kidney Renal Tract,Face,Skeleton,Brain/Cognition
KMT2E	ENSG00000188827	608444	Intellectual disability	absent gene product	monoallelic_autosomal	Skeleton,Brain/Cognition
KMT5B	ENSG00000188827	610881	KMT5B syndrome	absent gene product	monoallelic_autosomal	Brain/Cognition
KPTN	ENSG00000188827	615620	Macrocephaly, neurodevelopmental delay, and seizures	absent gene product	biallelic_autosomal	Brain/Cognition
KRAS	ENSG00000188827	190070	Cardiofaciocutaneous syndrome;Noonan syndrome type 3	altered gene product structure;altered gene product structure	monoallelic_autosomal;monoallelic_autosomal	Skin,Face,Brain/Cognition;Skin,Face,Brain/Cognition
L1CAM	ENSG00000188827	308840	Hydrocephalus due to stenosis of the aqueduct of sylvius	absent gene product	monoallelic_X_hem	Brain/Cognition
L2HGDH	ENSG00000188827	609584	L-2-hydroxyglutaric aciduria	absent gene product	biallelic_autosomal	Endocrine/Metabolic,Brain/Cognition
LAMA1	ENSG00000188827	150320	Cerebellar dysplasia with cysts with or without retinal dystrophy	absent gene product	biallelic_autosomal	Brain/Cognition
LAMA2	ENSG00000188827	156225	Congenital muscular dystrophy	absent gene product	biallelic_autosomal	Musculature,Brain/Cognition
LAMB1	ENSG00000188827	150240	Cobblestone brain malformation without muscular or ocular abnormalities	absent gene product	biallelic_autosomal	Brain/Cognition
LAMC3	ENSG00000188827	604349	Occipital cortical malformations	absent gene product	biallelic_autosomal	Brain/Cognition
LARGE1	ENSG00000188827	603590	Muscular dystrophy-dystroglycanopathy congenital with mental retardation type b6	absent gene product	biallelic_autosomal	Musculature,Brain/Cognition
LARP7	ENSG00000188827	612026	Alazami syndrome	absent gene product	biallelic_autosomal	Skin,Face,Brain/Cognition,Teeth and Dentition,Heart/Cardiovasculature/Lymphatic
LBR	ENSG00000188827	600024	Hydrops-ectopic calcification-moth-eaten skeletal dysplasia	absent gene product	biallelic_autosomal	Bone Marrow/Immune,Skeleton,Brain/Cognition
LEMD2	ENSG00000188827	616312	Nuclear envelopathy with early progeroid appearance	altered gene product structure	monoallelic_autosomal	Skeleton,Brain/Cognition,Teeth and Dentition
LIAS	ENSG00000188827	607031	Neonatal-onset epilepsy, defective mitochondrial energy metabolism, and glycine elevation	altered gene product structure	biallelic_autosomal	Endocrine/Metabolic,Brain/Cognition
LIG4	ENSG00000188827	601837	LIG4 syndrome	absent gene product	biallelic_autosomal	Bone Marrow/Immune,Brain/Cognition
LINGO1	ENSG00000188827	609791	LINGO1 related intellectual disability with microcephaly, speech and motor delay	absent gene product	biallelic_autosomal	Brain/Cognition
LINS1	ENSG00000188827	610350	Autosomal recessive mental retardation	absent gene product	biallelic_autosomal	Brain/Cognition
LIPT1	ENSG00000188827	610284	Leigh syndrome with secondary deficiency for pyruvate and alpha-ketoglutarate dehydrogenase.	altered gene product structure	biallelic_autosomal	Endocrine/Metabolic,Brain/Cognition
LIPT2	ENSG00000188827	617659	Mitochondrial lipoylation defect associated with severe neonatal encephalopathy	altered gene product structure	biallelic_autosomal	Endocrine/Metabolic,Brain/Cognition
LMNB2	ENSG00000188827	150341	LMNB2-related primary microcephaly	altered gene product structure	monoallelic_autosomal	Brain/Cognition
LONP1	ENSG00000188827	605490	Codas syndrome	altered gene product structure	biallelic_autosomal	Skeleton,Brain/Cognition,GI tract,Ear,Genitalia,Heart/Cardiovasculature/Lymphatic
LRAT	ENSG00000188827	604863	Leber congenital amaurosis	absent gene product	biallelic_autosomal	Brain/Cognition,Eye
LRP2	ENSG00000188827	600073	Donnai-barrow syndrome	absent gene product	biallelic_autosomal	Kidney Renal Tract,Brain/Cognition,Eye,Ear
LRPPRC	ENSG00000188827	607544	Leigh syndrome, french-canadian type	absent gene product	biallelic_autosomal	Endocrine/Metabolic,Brain/Cognition
LZTR1	ENSG00000188827	600574	Noonan syndrome	uncertain	biallelic_autosomal	Brain/Cognition,Heart/Cardiovasculature/Lymphatic
MAB21L1	ENSG00000188827	601280	Cerebello-oculo-facio-genital syndrome	absent gene product	biallelic_autosomal	Eye: Cornea,Face,Eye: Physiology,Eye,Brain/Cognition,Genitalia
MAB21L2	ENSG00000188827	604357	Microphthalmia, syndromic 14, biallelic;Microphthalmia, syndromic 14	absent gene product;altered gene product structure	biallelic_autosomal;monoallelic_autosomal	Skeleton,Brain/Cognition,Eye;Skeleton,Brain/Cognition,Eye
MACF1	ENSG00000188827	608271	Defects in neuronal migration and axon guidance	altered gene product structure	monoallelic_autosomal	Brain/Cognition
MADD	ENSG00000188827	603584	MADD-related developmental disorder	absent gene product	biallelic_autosomal	Bone Marrow/Immune,Endocrine,Brain/Cognition
MAF	ENSG00000188827	177075	Cataract 21, multiple types	altered gene product structure	monoallelic_autosomal	Face,Eye,Brain/Cognition
MAGEL2	ENSG00000188827	605283	Schaaf-yang syndrome	absent gene product	monoallelic_autosomal	Brain/Cognition
MAN1B1	ENSG00000188827	604346	Autosomal recessive mental retardation	altered gene product structure	biallelic_autosomal	Brain/Cognition
MAN2B1	ENSG00000188827	609458	Lysosomal alpha-mannosidosis	absent gene product	biallelic_autosomal	Bone Marrow/Immune,Skeleton,GI tract,Eye,Skin,Face,Endocrine/Metabolic,Hair/Nails,Brain/Cognition,Genitalia,Ear,Teeth and Dentition
MANBA	ENSG00000188827	609489	Lysosomal beta-mannosidosis	absent gene product	biallelic_autosomal	Spinal cord/Peripheral nerves,Endocrine/Metabolic,Brain/Cognition
MAOA	ENSG00000188827	309850	Brunner syndrome	absent gene product	monoallelic_X_hem	Brain/Cognition
MAP2K1	ENSG00000188827	176872	Cardiofaciocutaneous syndrome	altered gene product structure	monoallelic_autosomal	Skin,Skeleton,Brain/Cognition,Heart/Cardiovasculature/Lymphatic
MAP2K2	ENSG00000188827	601263	Cardiofaciocutaneous syndrome	altered gene product structure	monoallelic_autosomal	Skin,Skeleton,Brain/Cognition,Heart/Cardiovasculature/Lymphatic
MAPK1	ENSG00000188827	176948	MAPK1-related neurodevelopmental disorder	altered gene product structure	monoallelic_autosomal	Brain/Cognition
MAPK8IP3	ENSG00000188827	605431	Intellectual disability with variable brain anomalies	absent gene product	monoallelic_autosomal	Brain/Cognition
MAPKAPK5	ENSG00000188827	606723	MAPKAPK5-associated syndrome with synpolydactyly	absent gene product	biallelic_autosomal	Skeleton,Brain/Cognition,Heart/Cardiovasculature/Lymphatic
MASP1	ENSG00000188827	600521	3mc syndrome 1	absent gene product	biallelic_autosomal	Face,Skeleton,Brain/Cognition
MAT1A	ENSG00000188827	610550	Methionine adenosyltransferase deficiency	absent gene product	biallelic_autosomal	Endocrine/Metabolic,Brain/Cognition
MBD5	ENSG00000188827	611472	Ehmt1-like intellectual disability	absent gene product	monoallelic_autosomal	Brain/Cognition
MBOAT7	ENSG00000188827	606048	Intellectual disability accompanied by epilepsy and autistic features	absent gene product	biallelic_autosomal	Brain/Cognition
MCCC1	ENSG00000188827	609010	3-methylcrotonyl-coa carboxylase deficiency	absent gene product	biallelic_autosomal	Endocrine/Metabolic,Brain/Cognition
MCCC2	ENSG00000188827	609014	3-methylcrotonyl-coa carboxylase 2 deficiency	absent gene product	biallelic_autosomal	Endocrine/Metabolic,Brain/Cognition
MCOLN1	ENSG00000188827	605248	Mucolipidosis iv	absent gene product	biallelic_autosomal	Endocrine/Metabolic,Brain/Cognition,Eye,GI tract
MCPH1	ENSG00000188827	607117	Microcephaly primary type 1	absent gene product	biallelic_autosomal	Brain/Cognition
MDH2	ENSG00000188827	154100	Early-onset severe encephalopathy	absent gene product	biallelic_autosomal	Endocrine/Metabolic,Brain/Cognition
MECP2	ENSG00000188827	300005	Rett syndrome (rtt);Mental retardation syndromic x-linked lubs type;Chromosome xq28 duplication syndrome;Encephalopathy neonatal severe due to MECP2 mutations	absent gene product;altered gene product structure;increased gene product level;absent gene product	monoallelic_X_het;monoallelic_X_hem;monoallelic_X_hem;monoallelic_X_hem	Brain/Cognition,GI tract;Brain/Cognition,GI tract;Brain/Cognition,GI tract;Brain/Cognition,GI tract
MED12	ENSG00000188827	300188	Opitz-kaveggia syndrome;Lujan-fryns syndrome	altered gene product structure;altered gene product structure	monoallelic_X_hem;monoallelic_X_hem	Skeleton,Eye,GI tract,Skin,Brain/Cognition,Hair/Nails,Teeth and Dentition,Genitalia,Ear;Skeleton,Brain/Cognition,GI tract,Genitalia
MED13	ENSG00000188827	603808	MED13 - neurodevelopment disorder	absent gene product	monoallelic_autosomal	Brain/Cognition
MED13L	ENSG00000188827	608771	Intellectual disability	absent gene product	monoallelic_autosomal	Brain/Cognition,Heart/Cardiovasculature/Lymphatic
MED17	ENSG00000188827	603810	Microcephaly, postnatal progressive, with seizures and brain atrophy	altered gene product structure	biallelic_autosomal	Brain/Cognition
MED27	ENSG00000188827	605044	MED27-related neurodevelopmental disorder	absent gene product	biallelic_autosomal	Brain/Cognition
MEF2C	ENSG00000188827	600662	Mental retardation-stereotypic movements-epilepsy and/or cerebral malformations	absent gene product	monoallelic_autosomal	Face,Brain/Cognition
METTL23	ENSG00000188827	615262	METTL23-related intellectual disability	absent gene product	biallelic_autosomal	Brain/Cognition
METTL5	ENSG00000188827	618628	Autosomal-recessive intellectual disability and microcephaly	absent gene product	biallelic_autosomal	Brain/Cognition
MFF	ENSG00000188827	614785	Encephalopathy due to defective mitochondrial and peroxisomal fission 2	absent gene product	biallelic_autosomal	Peripheral nerves,Eye,Brain/Cognition
MFSD8	ENSG00000188827	611124	MFSD8-related neuronal ceroid-lipofuscinosis	absent gene product	biallelic_autosomal	Brain/Cognition,Eye
MGAT2	ENSG00000188827	602616	Congenital disorder of glycosylation type 2a	absent gene product	biallelic_autosomal	Bone Marrow/Immune,Endocrine/Metabolic,Brain/Cognition
MGP	ENSG00000188827	154870	Keutel syndrome	absent gene product	biallelic_autosomal	Skeleton,Brain/Cognition,Ear,Heart/Cardiovasculature/Lymphatic
MICU1	ENSG00000188827	605084	Myopathy with extrapyramidal signs	absent gene product	biallelic_autosomal	Musculature,Endocrine/Metabolic,Brain/Cognition
MID1	ENSG00000188827	300552	Opitz g/bbb syndrome, x-linked	absent gene product	monoallelic_X_hem	Face,Brain/Cognition
MIR17HG	ENSG00000188827	609415	Feingold syndrome	absent gene product	monoallelic_autosomal	Skeleton,Brain/Cognition
MKKS	ENSG00000188827	604896	Mckusick-kaufman syndrome	absent gene product	biallelic_autosomal	Kidney Renal Tract,Skeleton,Brain/Cognition,Eye,Genitalia
MKS1	ENSG00000188827	609883	Bardet-biedl syndrome type 13	absent gene product	biallelic_autosomal	Kidney Renal Tract,Skeleton,Brain/Cognition,Eye
MLC1	ENSG00000188827	605908	Leukoencephalopathy megalencephalic with subcortical cysts	absent gene product	biallelic_autosomal	Brain/Cognition
MLYCD	ENSG00000188827	606761	Malonyl-coa decarboxylase deficiency	absent gene product	biallelic_autosomal	Endocrine/Metabolic,Brain/Cognition
MMAA	ENSG00000188827	607481	Methylmalonic aciduria type cbla	absent gene product	biallelic_autosomal	Multisystem,Brain/Cognition
MMAB	ENSG00000188827	607568	Methylmalonic aciduria type cblb	absent gene product	biallelic_autosomal	Endocrine/Metabolic,Brain/Cognition
MMACHC	ENSG00000188827	609831	Methylmalonic aciduria and homocystinuria, cblc type	absent gene product	biallelic_autosomal	Skeleton,Endocrine/Metabolic,Brain/Cognition,Heart/Cardiovasculature/Lymphatic
MMADHC	ENSG00000188827	611935	Methylmalonic aciduria and homocystinuria type cbld	absent gene product	biallelic_autosomal	Bone Marrow/Immune,Endocrine/Metabolic,Brain/Cognition
MMP21	ENSG00000188827	608416	MMP21-associated heterotaxy	absent gene product	biallelic_autosomal	GI tract,Brain/Cognition,Heart/Cardiovasculature/Lymphatic
MMUT	ENSG00000188827	609058	Methylmalonic aciduria type mut	absent gene product	biallelic_autosomal	Endocrine/Metabolic,Brain/Cognition
MN1	ENSG00000188827	156100	MN1 c-terminal truncation syndrome	absent gene product	monoallelic_autosomal	Skeleton,Face,Brain/Cognition
MOCS1	ENSG00000188827	603707	Molybdenum cofactor deficiency	absent gene product	biallelic_autosomal	Endocrine/Metabolic,Brain/Cognition
MOCS2	ENSG00000188827	603708	Molybdenum cofactor deficiency	absent gene product	biallelic_autosomal	Endocrine/Metabolic,Brain/Cognition
MOGS	ENSG00000188827	601336	Congenital disorders of glycosylation	altered gene product structure	biallelic_autosomal	Endocrine/Metabolic,Brain/Cognition
MPDU1	ENSG00000188827	604041	Congenital disorders of glycosylation	absent gene product	biallelic_autosomal	Endocrine/Metabolic,Brain/Cognition
MPI	ENSG00000188827	154550	Congenital disorders of glycosylation	absent gene product	biallelic_autosomal	Endocrine/Metabolic,Brain/Cognition
MPLKIP	ENSG00000188827	609188	Trichothiodystrophy non-photosensitive type 1	absent gene product	biallelic_autosomal	Skin,Brain/Cognition
MRAS	ENSG00000188827	608435	Noonan syndrome 11	altered gene product structure	monoallelic_autosomal	Brain/Cognition,Heart/Cardiovasculature/Lymphatic
MRE11	ENSG00000188827	600814	Ataxia telangiectasia-like disorder	absent gene product	biallelic_autosomal	Brain/Cognition
MRPS2	ENSG00000188827	611971	Sensorineural hearing loss hypoglycemia and multiple oxphos complex deficiencies	altered gene product structure	biallelic_autosomal	Endocrine/Metabolic,Brain/Cognition,Ear
MRPS22	ENSG00000188827	605810	Combined oxidative phosphorylation deficiency 5	altered gene product structure	biallelic_autosomal	Face,Endocrine/Metabolic,Brain/Cognition
MRPS34	ENSG00000188827	611994	Leigh syndrome with instability of the small mitoribosomal subunit	absent gene product	biallelic_autosomal	Endocrine/Metabolic,Brain/Cognition
MSL3	ENSG00000188827	300609	MSL3 syndrome	absent gene product	monoallelic_X_het	Brain/Cognition
MTHFR	ENSG00000188827	607093	Methylenetetrahydrofolate reductase deficiency	absent gene product	biallelic_autosomal	Endocrine/Metabolic,Brain/Cognition
MTOR	ENSG00000188827	601231	Smith-kingsmore syndrome	altered gene product structure	monoallelic_autosomal	Face,Brain/Cognition
MTR	ENSG00000188827	156570	Methylcobalamin deficiency type g	absent gene product	biallelic_autosomal	Bone Marrow/Immune,Endocrine/Metabolic,Brain/Cognition,Heart/Cardiovasculature/Lymphatic
MTRFR	ENSG00000188827	613541	Combined oxidative phosphorylation deficiency 7	absent gene product	biallelic_autosomal	Musculature,Peripheral nerves,Endocrine/Metabolic,GI tract,Brain/Cognition,Eye: Optic nerve
MTRR	ENSG00000188827	602568	Homocystinuria-megaloblastic anemia, cbl e type	absent gene product	biallelic_autosomal	Bone Marrow/Immune,Endocrine/Metabolic,Brain/Cognition
MYCN	ENSG00000188827	164840	Feingold syndrome type 1	absent gene product	monoallelic_autosomal	Skeleton,Brain/Cognition,GI tract,Ear
MYO18B	ENSG00000188827	607295	Klippel-feil syndrome 4, autosomal recessive, with nemaline myopathy and facial dysmorphism	absent gene product	biallelic_autosomal	Musculature,Brain/Cognition,Heart/Cardiovasculature/Lymphatic
MYO5A	ENSG00000188827	160777	Griscelli syndrome type 3	absent gene product	biallelic_autosomal	Skin,Brain/Cognition,Eye,Hair/Nails
NAA10	ENSG00000188827	300013	Nonpecific severe id;Ogden syndrome	altered gene product structure;altered gene product structure	monoallelic_X_het;monoallelic_X_hem	Face,Brain/Cognition,Heart/Cardiovasculature/Lymphatic;Face,Brain/Cognition,Heart/Cardiovasculature/Lymphatic
NACC1	ENSG00000188827	610672	Infantile epilepsy, cataracts, and profound developmental delay	altered gene product structure	monoallelic_autosomal	Eye,Brain/Cognition
NAGA	ENSG00000188827	104170	Kanzaki disease	absent gene product	biallelic_autosomal	Endocrine/Metabolic,Brain/Cognition
NAGLU	ENSG00000188827	609701	Mucopolysaccharidosis type 3b	absent gene product	biallelic_autosomal	Skeleton,Endocrine/Metabolic,Brain/Cognition
NALCN	ENSG00000188827	611549	Congenital contractures of the limbs and face, hypotonia, and developmental delay;Hypotonia, infantile, with psychomotor retardation and characteristic facies	altered gene product structure;absent gene product	monoallelic_autosomal;biallelic_autosomal	Skeleton,Brain/Cognition;Skeleton,Brain/Cognition
NANS	ENSG00000188827	605202	Infantile-onset severe developmental delay and skeletal dysplasia	absent gene product	biallelic_autosomal	Skeleton,Brain/Cognition
NAPB	ENSG00000188827	611270	NAPB-related neurodevelopmental disorder	absent gene product	biallelic_autosomal	Brain/Cognition
NARS1	ENSG00000188827	108410	NARS1 neurodevelopmental disorder (monoallelic);NARS1 neurodevelopmental disorder (biallelic)	absent gene product;altered gene product structure	biallelic_autosomal;monoallelic_autosomal	Spinal cord/Peripheral nerves,Brain/Cognition;Spinal cord/Peripheral nerves,Brain/Cognition
NAXD	ENSG00000188827	615910	Neurodegenerative disorder exacerbated by febrile illnesses	absent gene product	biallelic_autosomal	Brain/Cognition,Heart/Cardiovasculature/Lymphatic
NAXE	ENSG00000188827	608862	Lethal neurometabolic disorder of early childhood	absent gene product	biallelic_autosomal	Skin,Brain/Cognition
NBAS	ENSG00000188827	608025	Acute liver failure (alf) in infancy and childhood; short stature, optic nerve atrophy, and pelger-huet anomaly	absent gene product	biallelic_autosomal	Bone Marrow/Immune,Liver,Skeleton,Face,Eye,Brain/Cognition
NBEA	ENSG00000188827	604889	NBEA neurodevelopment disorder with seizures	absent gene product	monoallelic_autosomal	Brain/Cognition
NCAPG2	ENSG00000188827	608532	Severe neurodevelopmental syndrome	altered gene product structure	biallelic_autosomal	Brain/Cognition
NCDN	ENSG00000188827	608458	NCDN-associated neurodevelopmental disorder with seizures (monoallelic)	altered gene product structure	monoallelic_autosomal	Brain/Cognition
NDE1	ENSG00000188827	609449	Lissencephaly 4	absent gene product	biallelic_autosomal	Brain/Cognition
NDP	ENSG00000188827	300658	Norrie disease	absent gene product	monoallelic_X_hem	Eye: Vitreous,Eye: Vasculature,Brain/Cognition,Eye,Ear
NDUFA1	ENSG00000188827	300078	Mitochondrial respiratory chain complex i deficiency	absent gene product	monoallelic_X_hem	Endocrine/Metabolic,Brain/Cognition
NDUFA6	ENSG00000188827	602138	Early onset isolated mitochondrial complex i deficiency	absent gene product	biallelic_autosomal	Endocrine/Metabolic,Brain/Cognition
NDUFA8	ENSG00000188827	603359	NDUFA8-related developmental disorder	absent gene product	biallelic_autosomal	Brain/Cognition
NDUFAF2	ENSG00000188827	609653	Leigh syndrome	absent gene product	biallelic_autosomal	Endocrine/Metabolic,Brain/Cognition
NDUFAF8	ENSG00000188827	618461	NDUFAF8-related leigh syndrome	absent gene product	biallelic_autosomal	Endocrine/Metabolic,Brain/Cognition
NDUFB8	ENSG00000188827	602140	Mitochondrial complex i deficiency	absent gene product	biallelic_autosomal	Endocrine/Metabolic,Brain/Cognition
NDUFS1	ENSG00000188827	157655	Leigh syndrome;Mitochondrial respiratory chain complex i deficiency	absent gene product;altered gene product structure	biallelic_autosomal;biallelic_autosomal	Endocrine/Metabolic,Brain/Cognition;Endocrine/Metabolic,Brain/Cognition
NDUFS4	ENSG00000188827	602694	Leigh syndrome	absent gene product	biallelic_autosomal	Endocrine/Metabolic,Brain/Cognition
NDUFS7	ENSG00000188827	601825	Mitochondrial respiratory chain complex i deficiency	absent gene product	biallelic_autosomal	Endocrine/Metabolic,Brain/Cognition
NDUFS8	ENSG00000188827	602141	Mitochondrial respiratory chain complex i deficiency	altered gene product structure	biallelic_autosomal	Endocrine/Metabolic,Brain/Cognition
NDUFV1	ENSG00000188827	161015	Mitochondrial complex i deficiency	altered gene product structure	biallelic_autosomal	Endocrine/Metabolic,Brain/Cognition
NEDD4L	ENSG00000188827	606384	Periventricular nodular heterotopia with id, cleft palate and 2.3 toe syndactyly	altered gene product structure	monoallelic_autosomal	Face,Multisystem,Brain/Cognition
NEU1	ENSG00000188827	608272	Sialidosis	absent gene product	biallelic_autosomal	Skeleton,Endocrine/Metabolic,Brain/Cognition,Eye
NEXMIF	ENSG00000188827	300524	NEXMIF-related intellectual disability and epilepsy (xlr);NEXMIF-related intellectual disability and epilepsy (xld)	uncertain;absent gene product	monoallelic_X_hem;monoallelic_X_het	Brain/Cognition;Skeleton,Brain/Cognition
NF1	ENSG00000188827	613113	Neurofibromatosis type 1	absent gene product	monoallelic_autosomal	Skin,Skeleton,Spinal cord/Peripheral nerves,Eye,Brain/Cognition,Heart/Cardiovasculature/Lymphatic,Cancer predisposition
NFE2L2	ENSG00000188827	600492	NFE2L2-related leukoencephalopathy, immune deficiency and hypohomocysteinaemia	altered gene product structure	monoallelic_autosomal	Bone Marrow/Immune,Brain/Cognition,Heart/Cardiovasculature/Lymphatic
NFIA	ENSG00000188827	600727	Macrocephaly with intellectual disability	absent gene product	monoallelic_autosomal	Kidney Renal Tract,Brain/Cognition
NFIB	ENSG00000188827	600728	Macrocephaly, acquired, with impaired intellectual development	absent gene product	monoallelic_autosomal	Brain/Cognition
NFIX	ENSG00000188827	164005	Marshall-smith syndrome	absent gene product	monoallelic_autosomal	Skeleton,Brain/Cognition,Respiratory tract
NFU1	ENSG00000188827	608100	Multiple mitochondrial dysfunctions syndrome 1	altered gene product structure	biallelic_autosomal	Endocrine/Metabolic,Brain/Cognition
NGLY1	ENSG00000188827	610661	Congenital disorder of deglycosylation	absent gene product	biallelic_autosomal	Endocrine/Metabolic,Brain/Cognition
NIPBL	ENSG00000188827	608667	Cornelia de lange syndrome type 1	absent gene product	monoallelic_autosomal	Bone Marrow/Immune,Skeleton,GI tract,Face,Brain/Cognition,Ear,Genitalia,Heart/Cardiovasculature/Lymphatic
NKAP	ENSG00000188827	300766	Marfanoid habitus and cognitive impairment	altered gene product structure	monoallelic_X_hem	Skeleton,Brain/Cognition
NKX2-1	ENSG00000188827	600635	Choreoathetosis, hypothyroidism, and neonatal respiratory distress	absent gene product	monoallelic_autosomal	Endocrine/Metabolic,Brain/Cognition,Respiratory tract
NKX6-2	ENSG00000188827	605955	Progressive spastic ataxia and hypomyelination	absent gene product	biallelic_autosomal	Brain/Cognition
NLGN3	ENSG00000188827	300336	Autism spectrum disorders	absent gene product	monoallelic_X_hem	Brain/Cognition
NONO	ENSG00000188827	300084	Syndromic intellectual disability	absent gene product	monoallelic_X_hem	Brain/Cognition,Heart/Cardiovasculature/Lymphatic
NOVA2	ENSG00000188827	601991	Intellectual disability with ataxia/spasticity	absent gene product	monoallelic_autosomal	Brain/Cognition
NPC1	ENSG00000188827	607623	Niemann-pick disease, type c1	absent gene product	biallelic_autosomal	Endocrine/Metabolic,Brain/Cognition
NPC2	ENSG00000188827	601015	Niemann-pick disease, type c2	absent gene product	biallelic_autosomal	Endocrine/Metabolic,Brain/Cognition
NPM1	ENSG00000188827	164040	Dyskeratosis congenita	altered gene product structure	monoallelic_autosomal	Bone Marrow/Immune,Skeleton,Brain/Cognition
NR2F1	ENSG00000188827	132890	Bosch-boonstra optic atrophy syndrome	absent gene product	monoallelic_autosomal	Brain/Cognition,Eye
NRAS	ENSG00000188827	164790	Noonan syndrome type 6	altered gene product structure	monoallelic_autosomal	Skin,Brain/Cognition,Heart/Cardiovasculature/Lymphatic
NRROS	ENSG00000188827	615322	NRROS-related infantile-onset neurodegeneration with intracranial calcification	absent gene product	biallelic_autosomal	Brain/Cognition
NRXN1	ENSG00000188827	600565	Autism;Pitt hopkins 2	absent gene product;absent gene product	monoallelic_autosomal;biallelic_autosomal	Brain/Cognition;Brain/Cognition
NRXN2	ENSG00000188827	600566	Autism	absent gene product	monoallelic_autosomal	Brain/Cognition
NSD1	ENSG00000188827	606681	Sotos syndrome	absent gene product	monoallelic_autosomal	Face,Skeleton,Brain/Cognition
NSDHL	ENSG00000188827	300275	Congenital hemidysplasia with ichthyosiform erythroderma and limb defects	absent gene product	monoallelic_X_het	Skeleton,Skin,Kidney Renal Tract,Face,Brain/Cognition,Hair/Nails,Ear,Genitalia
NSUN2	ENSG00000188827	610916	Autosomal- recessive intellectual disability mrt5	altered gene product structure	biallelic_autosomal	Brain/Cognition
NTNG2	ENSG00000188827	618689	Developmental delay, hypotonia, and autistic features	absent gene product	biallelic_autosomal	Brain/Cognition
NTRK1	ENSG00000188827	191315	Congenital insensitivity to pain with anhidrosis	absent gene product	biallelic_autosomal	Bone Marrow/Immune,Skeleton,Spinal cord/Peripheral nerves,Eye,Skin,Endocrine/Metabolic,Hair/Nails,Brain/Cognition,Heart/Cardiovasculature/Lymphatic
NUBPL	ENSG00000188827	613621	Mitochondrial complex i deficiency	absent gene product	biallelic_autosomal	Endocrine/Metabolic,Brain/Cognition
NUDT2	ENSG00000188827	602852	NUDT2-related developmental disorder	absent gene product	biallelic_autosomal	Peripheral nerves,Brain/Cognition
NUP133	ENSG00000188827	607613	Galloway-mowat syndrome 8	absent gene product	biallelic_autosomal	Kidney Renal Tract,Brain/Cognition
NUP214	ENSG00000188827	114350	Acute febrile encephalopathy	absent gene product	biallelic_autosomal	Brain/Cognition
NUP62	ENSG00000188827	605815	Infantile striatonigral degeneration	uncertain	biallelic_autosomal	Brain/Cognition
NUS1	ENSG00000188827	610463	Epilepsy and intellectual disability	absent gene product	monoallelic_autosomal	Brain/Cognition
OBSL1	ENSG00000188827	610991	3-m syndrome 2	absent gene product	biallelic_autosomal	Skeleton,Brain/Cognition
OCLN	ENSG00000188827	602876	OCLN-associated band-like calcification with simplified gyration and polymicrogyria	absent gene product	biallelic_autosomal	Brain/Cognition
OCRL	ENSG00000188827	300535	Lowe oculocerebrorenal syndrome;Dent disease type 2	absent gene product;uncertain	monoallelic_X_hem;monoallelic_X_hem	Skeleton,GI tract,Eye,Skin,Kidney Renal Tract,Endocrine/Metabolic,Brain/Cognition,Teeth and Dentition,Genitalia;Skin,Endocrine/Metabolic,Brain/Cognition
OFD1	ENSG00000188827	300170	Oral-facial-digital syndrome type 1;Joubert syndrome type 10	absent gene product;absent gene product	monoallelic_X_het;monoallelic_X_hem	Kidney Renal Tract,Face,Skeleton,Brain/Cognition;Kidney Renal Tract,Eye: Retina,Face,Skeleton,Brain/Cognition
OPHN1	ENSG00000188827	300127	Mental retardation x-linked OPHN1-related	absent gene product	monoallelic_X_hem	Face,Brain/Cognition
ORC1	ENSG00000188827	601902	Meier-gorlin syndrome 1	absent gene product	biallelic_autosomal	Skeleton,Brain/Cognition,Ear
ORC4	ENSG00000188827	603056	Meier-gorlin syndrome 2	absent gene product	biallelic_autosomal	Skeleton,Brain/Cognition,Ear
ORC6	ENSG00000188827	607213	Meier-gorlin syndrome 3	absent gene product	biallelic_autosomal	Skeleton,Brain/Cognition,Ear
OSGEP	ENSG00000188827	610107	Nephrotic syndrome with primary microcephaly	altered gene product structure	biallelic_autosomal	Kidney Renal Tract,Brain/Cognition
OTC	ENSG00000188827	300461	Ornithine transcarbamylase deficiency	absent gene product	monoallelic_X_hem	Endocrine/Metabolic,Brain/Cognition
OTUD6B	ENSG00000188827	612021	Intellectual disability syndrome associated with seizures and dysmorphic features	absent gene product	biallelic_autosomal	Skeleton,Brain/Cognition
OTX2	ENSG00000188827	600037	Microphthalmia syndromic type 5	absent gene product	monoallelic_autosomal	Endocrine/Metabolic,Brain/Cognition,Eye
OXR1	ENSG00000188827	605609	Autosomal-recessive neurological disease with cerebellar atrophy and lysosomal dysfunction	absent gene product	biallelic_autosomal	Brain/Cognition
P4HB	ENSG00000188827	176790	Cole-carpenter syndrome	altered gene product structure	monoallelic_autosomal	Face,Skeleton,Brain/Cognition,Eye
P4HTM	ENSG00000188827	614584	Hypotonia, hypoventilation, impaired intellectual development, dysautonomia, epilepsy, and eye abnormalities	absent gene product	biallelic_autosomal	Brain/Cognition
PACS1	ENSG00000188827	607492	Intellectual disability	altered gene product structure	monoallelic_autosomal	Brain/Cognition
PACS2	ENSG00000188827	610423	Unspecified neurodevelopmental disorder	altered gene product structure	monoallelic_autosomal	Brain/Cognition
PAFAH1B1	ENSG00000188827	601545	Lissencephaly type 1	absent gene product	monoallelic_autosomal	Brain/Cognition
PAH	ENSG00000188827	612349	Non-phenylketonuria hyperphenylalaninemia	absent gene product	biallelic_autosomal	Skin,Endocrine/Metabolic,Brain/Cognition
PAK1	ENSG00000188827	602590	Neurodevelopmental disorder	altered gene product structure	monoallelic_autosomal	Brain/Cognition
PAK3	ENSG00000188827	300142	Agenesis of the corpus callosum;Mental retardation x-linked type 30	altered gene product structure;absent gene product	monoallelic_X_hem;monoallelic_X_hem	Brain/Cognition;Brain/Cognition
PARN	ENSG00000188827	604212	Dyskeratosis congenita, autosomal recessive 6	absent gene product	biallelic_autosomal	Bone Marrow/Immune,Skin,Skeleton,Brain/Cognition
PAX6	ENSG00000188827	607108	Peters anomaly;Aniridia	uncertain;absent gene product	monoallelic_autosomal;monoallelic_autosomal	Brain/Cognition,Eye;Brain/Cognition,Eye
PAX8	ENSG00000188827	167415	Congenital hypothyroidism non-goitrous type 2	absent gene product	monoallelic_autosomal	Endocrine/Metabolic,Brain/Cognition
PC	ENSG00000188827	608786	Pyruvate carboxylase deficiency	absent gene product	biallelic_autosomal	Endocrine/Metabolic,Brain/Cognition
PCBD1	ENSG00000188827	126090	Hyperphenylalaninemia, bh4-deficient, d	absent gene product	biallelic_autosomal	Endocrine/Metabolic,Brain/Cognition
PCCA	ENSG00000188827	232000	Propionic acidemia	absent gene product	biallelic_autosomal	Endocrine/Metabolic,Brain/Cognition
PCCB	ENSG00000188827	232050	Propionic acidemia	absent gene product	biallelic_autosomal	Endocrine/Metabolic,Brain/Cognition
PCDH12	ENSG00000188827	605622	Diencephalic-mesencephalic junction dysplasia syndrome 1	absent gene product	biallelic_autosomal	Brain/Cognition
PCDH19	ENSG00000188827	300460	Epileptic encephalopathy early infantile type 9	absent gene product	monoallelic_X_het	Brain/Cognition
PCGF2	ENSG00000188827	600346	Intellectual disability;Craniofacial neurological cardiovascular and skeletal features	altered gene product structure;altered gene product structure	monoallelic_autosomal;monoallelic_autosomal	Brain/Cognition;Skeleton,Brain/Cognition
PCNT	ENSG00000188827	605925	Microcephalic osteodysplastic primordial dwarfism, type ii	absent gene product	biallelic_autosomal	Bone Marrow/Immune,Brain/Cognition
PCYT2	ENSG00000188827	602679	Complex hereditary spastic paraplegia	absent gene product	biallelic_autosomal	Skeleton,Multisystem,Eye,Brain/Cognition
PDE10A	ENSG00000188827	610652	Childhood-onset chorea with bilateral striatal lesions	altered gene product structure	monoallelic_autosomal	Brain/Cognition
PDGFRB	ENSG00000188827	173410	Kosaki overgrowth syndrome	altered gene product structure	monoallelic_autosomal	Brain/Cognition
PDHA1	ENSG00000188827	300502	Pyruvate dehydrogenase e1-alpha deficiency in females;Intellectual disabiltiy	absent gene product;absent gene product	monoallelic_X_het;monoallelic_X_hem	Endocrine/Metabolic,Brain/Cognition;Endocrine/Metabolic,Brain/Cognition
PDSS1	ENSG00000188827	607429	Coenzyme q10 deficiency, primary, 2	altered gene product structure	biallelic_autosomal	Endocrine/Metabolic,Brain/Cognition,Heart/Cardiovasculature/Lymphatic
PDSS2	ENSG00000188827	610564	Coenzyme q10 deficiency, primary, 3	absent gene product	biallelic_autosomal	Kidney Renal Tract,Brain/Cognition
PEPD	ENSG00000188827	613230	Prolidase deficiency	absent gene product	biallelic_autosomal	Bone Marrow/Immune,Endocrine/Metabolic,Brain/Cognition
PET100	ENSG00000188827	614770	Mitochondrial complex iv deficiency	absent gene product	biallelic_autosomal	Endocrine/Metabolic,Brain/Cognition
PEX1	ENSG00000188827	602136	Peroxisome biogenesis disorder complementation group 1	absent gene product	biallelic_autosomal	Skeleton,Eye,GI tract,Musculature,Kidney Renal Tract,Face,Endocrine/Metabolic,Brain/Cognition,Ear
PEX10	ENSG00000188827	602859	Peroxisome biogenesis disorder complementation group 7	absent gene product	biallelic_autosomal	Kidney Renal Tract,Skeleton,Endocrine/Metabolic,Brain/Cognition,GI tract
PEX11B	ENSG00000188827	603867	Peroxisome biogenesis disorder 14b	absent gene product	biallelic_autosomal	Skeleton,Multisystem,Eye,Brain/Cognition
PEX12	ENSG00000188827	601758	Peroxisome biogenesis disorder complementation group 3	absent gene product	biallelic_autosomal	Skeleton,Endocrine/Metabolic,Brain/Cognition,Eye,GI tract,Ear
PEX13	ENSG00000188827	601789	Peroxisome biogenesis disorder complementation group 13	absent gene product	biallelic_autosomal	Kidney Renal Tract,Skeleton,Endocrine/Metabolic,Brain/Cognition,GI tract
PEX14	ENSG00000188827	601791	Peroxisome biogenesis disorder complementation group k	absent gene product	biallelic_autosomal	Endocrine/Metabolic,Brain/Cognition,Eye,GI tract,Ear
PEX16	ENSG00000188827	603360	Peroxisome biogenesis disorder complementation group 9	absent gene product	biallelic_autosomal	Skeleton,Endocrine/Metabolic,Brain/Cognition,Eye,Ear
PEX19	ENSG00000188827	600279	Zellweger syndrome	absent gene product	biallelic_autosomal	Kidney Renal Tract,Endocrine/Metabolic,Brain/Cognition,Eye,GI tract,Ear
PEX2	ENSG00000188827	170993	Peroxisome biogenesis disorder complementation group 5	absent gene product	biallelic_autosomal	Spinal cord/Peripheral nerves,Skeleton,Eye,GI tract,Musculature,Kidney Renal Tract,Endocrine/Metabolic,Brain/Cognition,Ear
PEX26	ENSG00000188827	608666	Zellweger syndrome	absent gene product	biallelic_autosomal	Skeleton,Eye,GI tract,Musculature,Kidney Renal Tract,Endocrine/Metabolic,Brain/Cognition,Ear
PEX3	ENSG00000188827	603164	Peroxisome biogenesis disorder complementation group 12	absent gene product	biallelic_autosomal	Kidney Renal Tract,Endocrine/Metabolic,Brain/Cognition
PEX5	ENSG00000188827	600414	Zellweger syndrome	absent gene product	biallelic_autosomal	Kidney Renal Tract,Skeleton,Endocrine/Metabolic,Brain/Cognition,GI tract
PEX6	ENSG00000188827	601498	Peroxisome biogenesis disorder complementation group 4	absent gene product	biallelic_autosomal	Kidney Renal Tract,Endocrine/Metabolic,Brain/Cognition,GI tract
PEX7	ENSG00000188827	601757	Peroxisome biogenesis disorder complementation group 11	absent gene product	biallelic_autosomal	Skeleton,Eye,GI tract,Skin,Face,Endocrine/Metabolic,Brain/Cognition,Hair/Nails,Ear
PGAP1	ENSG00000188827	611655	Intellectual disability, encephalopathy, impaired gpi-anchor maturation	absent gene product	biallelic_autosomal	Endocrine/Metabolic,Brain/Cognition
PGAP2	ENSG00000188827	615187	Intellectual disability	altered gene product structure	biallelic_autosomal	Skeleton,Brain/Cognition
PGAP3	ENSG00000188827	611801	Hyperphosphatasia with mental retardation syndrome 4	absent gene product	biallelic_autosomal	Endocrine/Metabolic,Brain/Cognition
PGK1	ENSG00000188827	311800	Phosphoglycerate kinase 1 deficiency	absent gene product	monoallelic_X_hem	Bone Marrow/Immune,Musculature,Endocrine/Metabolic,Brain/Cognition
PHACTR1	ENSG00000188827	608723	PHACTR1-associated neurodevelopment disorder	altered gene product structure	monoallelic_autosomal	Brain/Cognition
PHF21A	ENSG00000188827	608325	Potocki-shaffer syndrome	absent gene product	monoallelic_autosomal	Brain/Cognition
PHF6	ENSG00000188827	300414	Boerjeson-forssman-lehmann syndrome	absent gene product	monoallelic_X_hem	Face,Brain/Cognition
PHF8	ENSG00000188827	300560	Mental retardation syndromic x-linked siderius type	absent gene product	monoallelic_X_hem	Brain/Cognition
PHGDH	ENSG00000188827	606879	Phosphoglycerate dehydrogenase deficiency	absent gene product	biallelic_autosomal	Endocrine/Metabolic,Brain/Cognition
PHIP	ENSG00000188827	612870	Developmental delay, id, obesity and dysmorphic features	absent gene product	monoallelic_autosomal	Face,Brain/Cognition
PHOX2B	ENSG00000188827	603851	Central hypoventilation syndrome, congenital, with or without hirschsprung disease	altered gene product structure	monoallelic_autosomal	Endocrine/Metabolic,Brain/Cognition,GI tract
PI4KA	ENSG00000188827	600286	PI4KA-associated polymicrogyria, perisylvian, with cerebellar hypoplasia and arthrogryposis	absent gene product	biallelic_autosomal	Brain/Cognition
PIBF1	ENSG00000188827	607532	Joubert syndrome 33	absent gene product	biallelic_autosomal	Brain/Cognition
PIDD1	ENSG00000188827	605247	PIDD1-related neurodevelopmental disorder	absent gene product	biallelic_autosomal	Brain/Cognition
PIGA	ENSG00000188827	311770	Multiple congenital anomalies-hypotonia-seizures syndrome 2	absent gene product	monoallelic_X_hem	Brain/Cognition
PIGB	ENSG00000188827	604122	Inherited gpi biosynthesis defect with an axonal neuropathy and metabolic abnormality	absent gene product	biallelic_autosomal	Peripheral nerves,Endocrine/Metabolic,Brain/Cognition
PIGG	ENSG00000188827	616918	Intellectual disability with seizures and hypotonia	absent gene product	biallelic_autosomal	Brain/Cognition
PIGH	ENSG00000188827	600154	Glycosylphosphatidylinositol biosynthesis defect 17	absent gene product	biallelic_autosomal	Brain/Cognition
PIGK	ENSG00000188827	605087	PIGK-associated neurodevelopmental syndrome	absent gene product	biallelic_autosomal	Brain/Cognition
PIGL	ENSG00000188827	605947	Zunich neuroectodermal syndrome	absent gene product	biallelic_autosomal	Multisystem,Brain/Cognition,Eye
PIGN	ENSG00000188827	606097	Multiple congenital anomalies-hypotonia-seizures syndrome	altered gene product structure	biallelic_autosomal	Brain/Cognition
PIGO	ENSG00000188827	614730	Hyperphosphatasia with mental retardation syndrome 2	absent gene product	biallelic_autosomal	Endocrine/Metabolic,Brain/Cognition
PIGS	ENSG00000188827	610271	Neurological syndrome fetal akinesia /epileptic encephalopathy	absent gene product	biallelic_autosomal	Brain/Cognition
PIGT	ENSG00000188827	610272	Multiple congenital anomalies-hypotonia-seizures syndrome 3	altered gene product structure	biallelic_autosomal	Skeleton,Endocrine/Metabolic,Brain/Cognition,Eye
PIGU	ENSG00000188827	608528	Intellectual disability, central nervous system anomalies and scoliosis	altered gene product structure	biallelic_autosomal	Skeleton,Brain/Cognition
PIGV	ENSG00000188827	610274	Hyperphosphatasia with mental retardation	altered gene product structure	biallelic_autosomal	Endocrine/Metabolic,Brain/Cognition
PIK3R2	ENSG00000188827	603157	Megalencephaly-polymicrogyria-polydactyly-hydrocephalus syndrome 1	altered gene product structure	monoallelic_autosomal	Brain/Cognition
PLAA	ENSG00000188827	603873	Lethal infantile epileptic encephalopathy	absent gene product	biallelic_autosomal	Brain/Cognition
PLCB1	ENSG00000188827	607120	Epileptic encephalopathy, early infantile, 12	absent gene product	biallelic_autosomal	Brain/Cognition
PLK4	ENSG00000188827	605031	Microcephaly, growth failure and retinopathy	absent gene product	biallelic_autosomal	Brain/Cognition,Eye
PLP1	ENSG00000188827	300401	Leukodystrophy hypomyelinating type 1;Spastic paraplegia x-linked type 2	absent gene product;uncertain	monoallelic_X_hem;monoallelic_X_hem	Brain/Cognition;Brain/Cognition
PLPBP	ENSG00000188827	604436	Vitamin-b6-dependent epilepsy	absent gene product	biallelic_autosomal	Brain/Cognition
PMM2	ENSG00000188827	601785	Congenital disorders of glycosylation	absent gene product	biallelic_autosomal	Skeleton,GI tract,Musculature,Skin,Kidney Renal Tract,Face,Endocrine/Metabolic,Brain/Cognition,Genitalia,Heart/Cardiovasculature/Lymphatic
PMPCB	ENSG00000188827	603131	Neurodegeneration in early childhood	altered gene product structure	biallelic_autosomal	Endocrine/Metabolic,Brain/Cognition
PMS2	ENSG00000188827	600259	Mismatch repair cancer syndrome	absent gene product	biallelic_autosomal	Bone Marrow/Immune,Musculature,Skin,Skeleton,Brain/Cognition,GI tract
PNKP	ENSG00000188827	605610	Ataxia-oculomotor apraxia 4	absent gene product	biallelic_autosomal	Brain/Cognition
PNPLA6	ENSG00000188827	603197	PNPLA6-related disorder	absent gene product	biallelic_autosomal	Endocrine/Metabolic,Brain/Cognition
POGZ	ENSG00000188827	614787	Intellectual disability	absent gene product	monoallelic_autosomal	Brain/Cognition
POLA1	ENSG00000188827	312040	Van esch-o'driscoll syndrome	absent gene product	monoallelic_X_hem	Endocrine,Brain/Cognition,Heart/Cardiovasculature/Lymphatic
POLG	ENSG00000188827	174763	Mitochondrial dna depletion syndrome 4a	altered gene product structure	biallelic_autosomal	Brain/Cognition
POLR1C	ENSG00000188827	610060	POLR1C-related leukodystrophy	absent gene product	biallelic_autosomal	Face,Brain/Cognition,Ear
POLR2A	ENSG00000188827	180660	Syndromic intellectual disability	uncertain	monoallelic_autosomal	Brain/Cognition
POLR3A	ENSG00000188827	614258	Autosomal recessive wiedemann rautenstrauch syndrome	absent gene product	biallelic_autosomal	Skeleton,Brain/Cognition,Genitalia,Teeth and Dentition
POLR3B	ENSG00000188827	614366	Leukodystrophy, hypomyelinating, 8, with or without oligodontia and/or hypogonadotropic hypogonadism;Autosomal recessive mental retardation;POLR3B-related neurodevelopmental disorder	absent gene product;altered gene product structure;altered gene product structure	biallelic_autosomal;biallelic_autosomal;monoallelic_autosomal	Endocrine/Metabolic,Brain/Cognition,Teeth and Dentition;Endocrine/Metabolic,Brain/Cognition,Teeth and Dentition;Peripheral nerves,Brain/Cognition
POMGNT1	ENSG00000188827	606822	Muscular dystrophy-dystroglycanopathy congenital with brain and eye anomalies type a3 (mddga3);Muscular dystrophy-dystroglycanopathy limb-girdle type c3	absent gene product;uncertain	biallelic_autosomal;biallelic_autosomal	Musculature,Brain/Cognition,Eye;Musculature,Brain/Cognition,Eye
POMGNT2	ENSG00000188827	614828	Walker warberg syndrome	absent gene product	biallelic_autosomal	Brain/Cognition,Eye
POMK	ENSG00000188827	615247	Muscular dystrophy-dystroglycanopathy (congenital with brain and eye anomalies), type a, 12	absent gene product	biallelic_autosomal	Musculature,Brain/Cognition
POMT1	ENSG00000188827	607423	Muscular dystrophy-dystroglycanopathy congenital with brain and eye anomalies type a1	absent gene product	biallelic_autosomal	Musculature,Brain/Cognition
POMT2	ENSG00000188827	607439	Muscular dystrophy-dystroglycanopathy congenital with brain and eye anomalies type a2	absent gene product	biallelic_autosomal	Musculature,Brain/Cognition,Eye
POU3F3	ENSG00000188827	602480	Intellectual disability	uncertain	monoallelic_autosomal	Brain/Cognition
PPIL1	ENSG00000188827	601301	PPIL1-related neurodegenerative pontocerebellar hypoplasia with microcephaly	absent gene product	biallelic_autosomal	Brain/Cognition
PPM1D	ENSG00000188827	605100	PPM1D syndrome	absent gene product	monoallelic_autosomal	Brain/Cognition
PPP1CB	ENSG00000188827	600590	Rasopathy with developmental delay, short stature and sparse slow-growing hair	altered gene product structure	monoallelic_autosomal	Multisystem,Hair/Nails,Brain/Cognition,Heart/Cardiovasculature/Lymphatic
PPP1R12A	ENSG00000188827	602021	PPP1R12A-related holoprosencephaly spectrum and urogenital malformations	absent gene product	monoallelic_autosomal	Brain/Cognition,Genitalia
PPP2CA	ENSG00000188827	176915	Syndromic intellectual disability resembling other pp2a related neurodevelopmental disorders	absent gene product	monoallelic_autosomal	Brain/Cognition
PPP2R1A	ENSG00000188827	605983	Intellectual disability	altered gene product structure	monoallelic_autosomal	Brain/Cognition
PPP2R5D	ENSG00000188827	601646	Intellectual disability	altered gene product structure	monoallelic_autosomal	Brain/Cognition
PPP3CA	ENSG00000188827	114105	Severe neurodevelopmental disease with seizures	altered gene product structure	monoallelic_autosomal	Brain/Cognition
PPT1	ENSG00000188827	600722	Neuronal ceroid lipofuscinosis type 1	absent gene product	biallelic_autosomal	Endocrine/Metabolic,Brain/Cognition,Eye
PQBP1	ENSG00000188827	300463	Renpenning syndrome 1	absent gene product	monoallelic_X_hem	Brain/Cognition,Eye,Genitalia
PREPL	ENSG00000188827	609557	Hypotonia-cystinuria syndrome	absent gene product	biallelic_autosomal	Kidney Renal Tract,Endocrine/Metabolic,Brain/Cognition
PRIM1	ENSG00000188827	176635	PRIM1-related primordial dwarfism	absent gene product	biallelic_autosomal	Bone Marrow/Immune,Endocrine,Liver,Brain/Cognition
PRKACB	ENSG00000188827	176892	PRKACB-related multiple congenital malformation syndrome	altered gene product structure	monoallelic_autosomal	Skeleton,Brain/Cognition
PRKD1	ENSG00000188827	605435	Syndromic congenital heart defects	altered gene product structure	monoallelic_autosomal	Brain/Cognition,Heart/Cardiovasculature/Lymphatic
PRMT7	ENSG00000188827	610087	Pseudohypoparathyroidism-like disorder	absent gene product	biallelic_autosomal	Skeleton,Brain/Cognition
PRR12	ENSG00000188827	616633	Intellectual disability and iris abnormalities	absent gene product	monoallelic_autosomal	Eye,Brain/Cognition
PRRT2	ENSG00000188827	614386	Autosomal recessive mental retardation;Benign familial infantile epilepsy and infantile convulsions with choreoathetosis syndrome	absent gene product;absent gene product	biallelic_autosomal;monoallelic_autosomal	Brain/Cognition;Brain/Cognition
PRSS12	ENSG00000188827	606709	Mental retardation autosomal recessive type 1	absent gene product	biallelic_autosomal	Brain/Cognition
PRUNE1	ENSG00000188827	617413	Peho like condition	absent gene product	biallelic_autosomal	Brain/Cognition
PSAP	ENSG00000188827	176801	Atypical krabbe disease	absent gene product	biallelic_autosomal	Endocrine/Metabolic,Brain/Cognition
PSAT1	ENSG00000188827	610936	Neu-laxova syndrome	absent gene product	biallelic_autosomal	Brain/Cognition
PSPH	ENSG00000188827	172480	Phosphoserine phosphatase deficiency;Neu-laxova	altered gene product structure;absent gene product	biallelic_autosomal;biallelic_autosomal	Endocrine/Metabolic,Brain/Cognition;Endocrine/Metabolic,Brain/Cognition
PTCH1	ENSG00000188827	601309	Holoprosencephaly-7;Basal cell nevus syndrome	uncertain;absent gene product	monoallelic_autosomal;monoallelic_autosomal	Skin,Brain/Cognition;Skin,Brain/Cognition
PTCHD1	ENSG00000188827	300828	Autism/id	absent gene product	monoallelic_X_hem	Brain/Cognition
PTDSS1	ENSG00000188827	612792	Lenz-majewski hyperostotic dwarfism	altered gene product structure	monoallelic_autosomal	Face,Skeleton,Brain/Cognition
PTEN	ENSG00000188827	601728	PTEN hamartoma tumor syndrome;Proteus syndrome	absent gene product;absent gene product	monoallelic_autosomal;monoallelic_autosomal	Skin,Skeleton,Brain/Cognition;Skin,Skeleton,Brain/Cognition
PTF1A	ENSG00000188827	607194	Diabetes mellitus, permanent neonatal, with cerebellar agenesis;Pancreatic agenesis	absent gene product;cis-regulatory or promotor mutation	biallelic_autosomal;biallelic_autosomal	Endocrine/Metabolic,Brain/Cognition;Endocrine/Metabolic,Brain/Cognition
PTRH2	ENSG00000188827	608625	Neurologic, endocrine, and pancreatic disease, multisystem, infantile-onset	absent gene product	biallelic_autosomal	Endocrine/Metabolic,Brain/Cognition
PTS	ENSG00000188827	612719	6-pyruvoyltetrahydropterin synthase deficiency	absent gene product	biallelic_autosomal	Endocrine/Metabolic,Brain/Cognition
PURA	ENSG00000188827	600473	Intellectual disability	absent gene product	monoallelic_autosomal	Brain/Cognition
PUS7	ENSG00000188827	616261	Intellectual disability with speech delay microcephaly short stature and aggressive behavior	absent gene product	biallelic_autosomal	Brain/Cognition
PYCR2	ENSG00000188827	616406	Postnatal microcephaly, hypomyelination, and reduced cerebral white-matter volume	altered gene product structure	biallelic_autosomal	Brain/Cognition
QARS1	ENSG00000188827	603727	Microcephaly, progressive, seizures, and cerebral and cerebellar atrophy	altered gene product structure	biallelic_autosomal	Brain/Cognition
QDPR	ENSG00000188827	612676	Bh4-deficient hyperphenylalaninemia c	absent gene product	biallelic_autosomal	Endocrine/Metabolic,Brain/Cognition
QRICH1	ENSG00000188827	617387	QRICH1 syndrome	absent gene product	monoallelic_autosomal	Face,Brain/Cognition
RAB11A	ENSG00000188827	605570	Epilepsy and intellectual disability	altered gene product structure	monoallelic_autosomal	Brain/Cognition
RAB11B	ENSG00000188827	604198	Intellectual disability	altered gene product structure	monoallelic_autosomal	Brain/Cognition
RAB18	ENSG00000188827	602207	Warburg micro syndrome type 3	absent gene product	biallelic_autosomal	Brain/Cognition,Eye,Genitalia
RAB23	ENSG00000188827	606144	Acrocephalopolysyndactyly type 2	absent gene product	biallelic_autosomal	Skeleton,Brain/Cognition,Heart/Cardiovasculature/Lymphatic
RAB39B	ENSG00000188827	300774	Mental retardation x-linked type 72 (mrx72) +/- parkinsons	absent gene product	monoallelic_X_hem	Brain/Cognition
RAB3GAP1	ENSG00000188827	602536	Warburg micro syndrome type 1	absent gene product	biallelic_autosomal	Brain/Cognition,Eye,Genitalia
RAB3GAP2	ENSG00000188827	609275	Martsolf syndrome	absent gene product	biallelic_autosomal	Brain/Cognition,Eye,Genitalia
RAC1	ENSG00000188827	602048	Developmental disorders with diverse phenotypes	altered gene product structure	monoallelic_autosomal	Endocrine/Metabolic,Brain/Cognition,Genitalia
RAC3	ENSG00000188827	602050	Neurodevelopment disorder	altered gene product structure	monoallelic_autosomal	Brain/Cognition
RAD21	ENSG00000188827	606462	Cohesinopathy	absent gene product	monoallelic_autosomal	Face,Skeleton,Brain/Cognition
RAD51C	ENSG00000188827	602774	Fanconi anemia, complementation group 0	altered gene product structure	biallelic_autosomal	Bone Marrow/Immune,Skeleton,Brain/Cognition
RAF1	ENSG00000188827	164760	Noonan syndrome 5	altered gene product structure	monoallelic_autosomal	Skin,Skeleton,Brain/Cognition,Ear
RAI1	ENSG00000188827	607642	Smith-magenis syndrome	absent gene product	monoallelic_autosomal	Face,Skeleton,Brain/Cognition
RALA	ENSG00000188827	179550	26708094	uncertain	monoallelic_autosomal	Brain/Cognition
RALGAPA1	ENSG00000188827	608884	RALGAPA1-related neurodevelopmental disorder	absent gene product	biallelic_autosomal	Brain/Cognition
RAPSN	ENSG00000188827	601592	Fetal akinesia deformation sequence	absent gene product	biallelic_autosomal	Musculature,Spinal cord/Peripheral nerves,Brain/Cognition
RARB	ENSG00000188827	180220	Microphthalmia and diaphragmatic hernia;Microphthalmia, syndromic 12	absent gene product;altered gene product structure	biallelic_autosomal;monoallelic_autosomal	Brain/Cognition,Eye,Respiratory tract;Respiratory tract,Brain/Cognition,Eye
RARS1	ENSG00000188827	107820	RARS1 related hypomyelinating leukodystrophy	absent gene product	biallelic_autosomal	Brain/Cognition
RARS2	ENSG00000188827	611524	Pontocerebellar hypoplasia type 6	absent gene product	biallelic_autosomal	Brain/Cognition
RAX	ENSG00000188827	601881	Microphthalmia isolated type 3	absent gene product	biallelic_autosomal	Eye: Structure,Brain/Cognition,Eye
RBM10	ENSG00000188827	300080	Tarp syndrome	absent gene product	monoallelic_X_hem	Face,Brain/Cognition
RELN	ENSG00000188827	600514	Lissencephaly 2	absent gene product	biallelic_autosomal	Brain/Cognition
RERE	ENSG00000188827	605226	Phenocopy of proximal 1p36 deletions	absent gene product	monoallelic_autosomal	Kidney Renal Tract,Face,Brain/Cognition,Genitalia,Ear,Heart/Cardiovasculature/Lymphatic
RHOBTB2	ENSG00000188827	607352	Developmental and epileptic encephalopathy	altered gene product structure	monoallelic_autosomal	Brain/Cognition
RIMS2	ENSG00000188827	606630	RIMS2 syndromic congenital cone-rod synaptic disease	absent gene product	biallelic_autosomal	Eye,Brain/Cognition
RIN2	ENSG00000188827	610222	Macrocephaly, alopecia, cutis laxa, and scoliosis tall forehead, sparse hair, skin hyperextensibility, and scoliosis	absent gene product	biallelic_autosomal	Skin,Skeleton,Brain/Cognition
RINT1	ENSG00000188827	610089	Infantile-onset recurrent acute liver failure and skeletal abnormalities	absent gene product	biallelic_autosomal	Skeleton,Brain/Cognition
RLIM	ENSG00000188827	300379	Intellectual disability	altered gene product structure	monoallelic_X_hem	Brain/Cognition,Genitalia
RMND1	ENSG00000188827	614917	Encephalopathy associated with multiple oxidative phosphorylation complex deficiencies and a mitochondrial translation defect	altered gene product structure	biallelic_autosomal	Endocrine/Metabolic,Brain/Cognition
RNASEH2A	ENSG00000188827	606034	Aicardi-goutieres syndrome 4	absent gene product	biallelic_autosomal	Skin,Brain/Cognition
RNASEH2B	ENSG00000188827	610326	Aicardi-goutieres syndrome 2	absent gene product	biallelic_autosomal	Skin,Brain/Cognition
RNASEH2C	ENSG00000188827	610330	Aicardi-goutieres syndrome 3	absent gene product	biallelic_autosomal	Skin,Brain/Cognition
RNASET2	ENSG00000188827	612944	Leukoencephalopathy, cystic, without megalencephaly	absent gene product	biallelic_autosomal	Brain/Cognition
RNF13	ENSG00000188827	609247	Congenital microcephaly epileptic encephalopathy blindness and failure to thrive	altered gene product structure	monoallelic_autosomal	Brain/Cognition
ROGDI	ENSG00000188827	614574	Kohlschtter-tnz syndrome	absent gene product	biallelic_autosomal	Brain/Cognition,Teeth and Dentition
ROR2	ENSG00000188827	602337	Robinow syndrome, autosomal recessive 1;Brachydactyly, type b1	absent gene product;absent gene product	biallelic_autosomal;monoallelic_autosomal	Skeleton,Brain/Cognition,Genitalia;Skeleton,Brain/Cognition,Genitalia
RORA	ENSG00000188827	600825	Intellectual disability	absent gene product	monoallelic_autosomal	Brain/Cognition
RPGRIP1L	ENSG00000188827	610937	Meckel syndrome type 5	absent gene product	biallelic_autosomal	Skeleton,Eye: Retina,Eye,GI tract,Kidney Renal Tract,Liver,Face,Brain/Cognition,Eye: Structure
RPL10	ENSG00000188827	312173	Mental retardation, x-linked, syndromic, 35	altered gene product structure	monoallelic_X_hem	Brain/Cognition
RPL26	ENSG00000188827	603704	Diamond-blackfan anemia 11	absent gene product	monoallelic_autosomal	Kidney Renal Tract,Face,Skeleton,Brain/Cognition,Heart/Cardiovasculature/Lymphatic
RPS23	ENSG00000188827	603683	Microcephaly, hearing loss, and dysmorphic features	altered gene product structure	monoallelic_autosomal	Face,Brain/Cognition,Ear
RPS26	ENSG00000188827	603701	Diamond-blackfan anemia 10	absent gene product	monoallelic_autosomal	Kidney Renal Tract,Face,Skeleton,Brain/Cognition,Heart/Cardiovasculature/Lymphatic
RPS6KA3	ENSG00000188827	300075	Coffin-lowry syndrome 2 RPS6KA3 xlr;Coffin-lowry syndrome 2 RPS6KA3 xld	absent gene product;absent gene product	monoallelic_X_hem;monoallelic_X_het	Face,Brain/Cognition;Face,Brain/Cognition
RRAS	ENSG00000188827	165090	Atypical noonan syndrome	altered gene product structure	monoallelic_autosomal	Skeleton,Brain/Cognition,Heart/Cardiovasculature/Lymphatic
RRAS2	ENSG00000188827	600098	Noonan syndrome	altered gene product structure	monoallelic_autosomal	Skeleton,Brain/Cognition,Heart/Cardiovasculature/Lymphatic
RSRC1	ENSG00000188827	613352	Intellectual developmental disorder, autosomal recessive 70	absent gene product	biallelic_autosomal	Brain/Cognition
RTEL1	ENSG00000188827	608833	Dyskeratosis congenita, autosomal dominant 4	absent gene product	biallelic_autosomal	Bone Marrow/Immune,Brain/Cognition
RTN4IP1	ENSG00000188827	610502	Early-onset recessive optic neuropathy	absent gene product	biallelic_autosomal	Endocrine/Metabolic,Brain/Cognition
RTTN	ENSG00000188827	610436	Bilateral diffuse polymicrogyria	altered gene product structure	biallelic_autosomal	Brain/Cognition
RXYLT1	ENSG00000188827	605862	Severe cobblestone lissencephaly	absent gene product	biallelic_autosomal	Brain/Cognition,Genitalia
SACS	ENSG00000188827	604490	Spastic ataxia, charlevoix-saguenay type	absent gene product	biallelic_autosomal	Brain/Cognition
SAMHD1	ENSG00000188827	606754	Aicardi-goutieres syndrome	absent gene product	biallelic_autosomal	Skin,Brain/Cognition
SATB2	ENSG00000188827	608148	Glass syndrome	absent gene product	monoallelic_autosomal	Face,Skeleton,Brain/Cognition
SC5D	ENSG00000188827	602286	Lathosterolosis	uncertain	biallelic_autosomal	Kidney Renal Tract,Skeleton,Endocrine/Metabolic,Eye: Lens,Brain/Cognition,GI tract,Ear
SCAF4	ENSG00000188827	616023	SCAF4-related neurodevelopmental disorder	absent gene product	monoallelic_autosomal	Brain/Cognition
SCN1A	ENSG00000188827	182389	SCN1A-related seizure disorders	absent gene product	monoallelic_autosomal	Brain/Cognition
SCN1B	ENSG00000188827	600235	Brugada syndrome 5	absent gene product	monoallelic_autosomal	Brain/Cognition,Heart/Cardiovasculature/Lymphatic
SCN2A	ENSG00000188827	182390	Nonspecific severe id;Infantile epileptic encephalopathy	absent gene product;altered gene product structure	monoallelic_autosomal;monoallelic_autosomal	Brain/Cognition;Brain/Cognition
SCN3A	ENSG00000188827	182391	Focal epilepsy	altered gene product structure	monoallelic_autosomal	Brain/Cognition
SCN8A	ENSG00000188827	600702	Epileptic encephalopathy, early infantile, 13	altered gene product structure	monoallelic_autosomal	Brain/Cognition
SCO1	ENSG00000188827	603644	Mitochondrial complex iv deficiency	absent gene product	biallelic_autosomal	Musculature,Endocrine/Metabolic,Brain/Cognition,GI tract,Heart/Cardiovasculature/Lymphatic
SCO2	ENSG00000188827	604272	Fatal infantile cardioencephalomyopathy due to cytochrome c oxidase deficiency	absent gene product	biallelic_autosomal	Endocrine/Metabolic,Brain/Cognition
SCYL1	ENSG00000188827	607982	Episodes of liver failure, peripheral neuropathy, cerebellar atrophy, and ataxia	absent gene product	biallelic_autosomal	Peripheral nerves,GI tract,Brain/Cognition
SDCCAG8	ENSG00000188827	613524	Senior-loken syndrome 7	absent gene product	biallelic_autosomal	Endocrine,Kidney Renal Tract,Eye: Retina,Brain/Cognition,Eye,Genitalia
SDHA	ENSG00000188827	600857	Leigh syndrome	altered gene product structure	biallelic_autosomal	Endocrine/Metabolic,Brain/Cognition,Heart/Cardiovasculature/Lymphatic
SDHAF1	ENSG00000188827	612848	Mitochondrial complex ii deficiency	altered gene product structure	biallelic_autosomal	Endocrine/Metabolic,Brain/Cognition
SELENOI	ENSG00000188827	607915	Ept1-related complex progressive hereditary spastic paraplegia	absent gene product	biallelic_autosomal	Spinal cord/Peripheral nerves,Brain/Cognition
SEMA3A	ENSG00000188827	603961	SEMA3A-related skeletal dysplasia	absent gene product	biallelic_autosomal	Skeleton,Brain/Cognition
SEPSECS	ENSG00000188827	613009	Pontocerebellar hypoplasia type 2d	absent gene product	biallelic_autosomal	Brain/Cognition
SET	ENSG00000188827	600960	SET syndrome	absent gene product	monoallelic_autosomal	Brain/Cognition
SETBP1	ENSG00000188827	611060	Schinzel-giedion midface retraction syndrome;Developmental and expressive language delay	altered gene product structure;absent gene product	monoallelic_autosomal;monoallelic_autosomal	Face,Skeleton,Brain/Cognition;Face,Skeleton,Brain/Cognition
SETD1A	ENSG00000188827	611052	Intellectual disability	absent gene product	monoallelic_autosomal	Brain/Cognition
SETD1B	ENSG00000188827	611055	SETD1B associated intellectual disability, epilepsy and autism	absent gene product	monoallelic_autosomal	Brain/Cognition
SETD2	ENSG00000188827	612778	SETD2-associated overgrowth syndrome	absent gene product	monoallelic_autosomal	Skeleton,Endocrine/Metabolic,Brain/Cognition
SETD5	ENSG00000188827	615743	Mental retardation, autosomal dominant 23	absent gene product	monoallelic_autosomal	Brain/Cognition
SGSH	ENSG00000188827	605270	Mucopolysaccharidosis type 3a	absent gene product	biallelic_autosomal	Bone Marrow/Immune,Brain/Cognition
SHANK1	ENSG00000188827	604999	Autism	absent gene product	monoallelic_autosomal	Brain/Cognition
SHANK2	ENSG00000188827	603290	Susceptibility to autism type 17	absent gene product	monoallelic_autosomal	Brain/Cognition
SHANK3	ENSG00000188827	606230	Phelan-mcdermid syndrome	absent gene product	monoallelic_autosomal	Brain/Cognition
SHH	ENSG00000188827	600725	Triphalangeal thumb-polysyndactyly syndrome;Microphthalmia isolated with coloboma type 5;Holoprosencephaly type 3	cis-regulatory or promotor mutation;uncertain;absent gene product	monoallelic_autosomal;monoallelic_autosomal;monoallelic_autosomal	Face,Brain/Cognition,Eye,Teeth and Dentition;Face,Brain/Cognition,Eye,Teeth and Dentition;Face,Brain/Cognition,Eye,Teeth and Dentition
SIK1	ENSG00000188827	605705	Neonatal epilepsy spectrum	altered gene product structure	monoallelic_autosomal	Brain/Cognition
SIL1	ENSG00000188827	608005	Marinesco-sjoegren syndrome	absent gene product	biallelic_autosomal	Skeleton,Endocrine/Metabolic,Brain/Cognition,Eye
SIM1	ENSG00000188827	603128	Severe obesity with neurobehavioral features	absent gene product	monoallelic_autosomal	Endocrine/Metabolic,Brain/Cognition
SIN3A	ENSG00000188827	607776	Syndromic intellectual disability	absent gene product	monoallelic_autosomal	Face,Brain/Cognition
SIX3	ENSG00000188827	603714	Holoprosencephaly	absent gene product	monoallelic_autosomal	Brain/Cognition
SKI	ENSG00000188827	164780	Shprintzen-goldberg craniosynostosis syndrome	altered gene product structure	monoallelic_autosomal	Skeleton,Brain/Cognition,Heart/Cardiovasculature/Lymphatic
SLC12A5	ENSG00000188827	606726	SLC12A5-related epilepsy of infancy with migrating focal seizures	altered gene product structure	biallelic_autosomal	Brain/Cognition
SLC12A6	ENSG00000188827	604878	Agenesis of the corpus callosum with peripheral neuropathy	absent gene product	biallelic_autosomal	Face,Spinal cord/Peripheral nerves,Brain/Cognition
SLC13A5	ENSG00000188827	608305	Epileptic encephalopathy with seizure onset in the first days of life	absent gene product	biallelic_autosomal	Brain/Cognition,Teeth and Dentition
SLC16A2	ENSG00000188827	300095	Mct8 (SLC16A2)-specific thyroid hormone cell transporter deficiency	absent gene product	monoallelic_X_hem	Endocrine/Metabolic,Brain/Cognition
SLC17A5	ENSG00000188827	604322	Salla disease	absent gene product	biallelic_autosomal	Endocrine/Metabolic,Brain/Cognition
SLC19A3	ENSG00000188827	606152	Thiamine metabolism dysfunction syndrome 2	absent gene product	biallelic_autosomal	Endocrine/Metabolic,Brain/Cognition
SLC22A5	ENSG00000188827	603377	Systemic primary carnitine deficiency	absent gene product	biallelic_autosomal	Endocrine/Metabolic,Brain/Cognition
SLC25A1	ENSG00000188827	190315	SLC25A1-related neurometabolic disorder	absent gene product	biallelic_autosomal	Brain/Cognition
SLC25A15	ENSG00000188827	603861	Hyperornithinemia-hyperammonemia-homocitrullinuria syndrome	absent gene product	biallelic_autosomal	Endocrine/Metabolic,Brain/Cognition
SLC25A19	ENSG00000188827	606521	Amish lethal microcephaly	altered gene product structure	biallelic_autosomal	Endocrine/Metabolic,Brain/Cognition
SLC25A20	ENSG00000188827	613698	Carnitine-acylcarnitine translocase deficiency	absent gene product	biallelic_autosomal	Endocrine/Metabolic,Brain/Cognition
SLC25A22	ENSG00000188827	609302	Epileptic encephalopathy, early infantile, 3	altered gene product structure	biallelic_autosomal	Brain/Cognition
SLC25A4	ENSG00000188827	103220	Severe early-onset mitochondrial disease and loss of mitochondrial dna copy number	altered gene product structure	monoallelic_autosomal	Musculature,Brain/Cognition,Heart/Cardiovasculature/Lymphatic
SLC25A42	ENSG00000188827	610823	SLC25A42-associated metabolic crises, recurrent, with variable encephalomyopathic features and neurologic regression	absent gene product	biallelic_autosomal	Brain/Cognition
SLC2A1	ENSG00000188827	138140	Glucose transporter type 1 deficiency syndrome	absent gene product	monoallelic_autosomal	Brain/Cognition
SLC35A1	ENSG00000188827	605634	Congenital disorders of glycosylation	absent gene product	biallelic_autosomal	Endocrine/Metabolic,Brain/Cognition
SLC35A2	ENSG00000188827	314375	Epileptic encephalopathy due to congenital disorder of glycosylation	absent gene product	monoallelic_X_het	Endocrine/Metabolic,Brain/Cognition
SLC35C1	ENSG00000188827	605881	Congenital disorder of glycosylation type 2c	absent gene product	biallelic_autosomal	Bone Marrow/Immune,Face,Brain/Cognition
SLC39A8	ENSG00000188827	608732	Intellectual disability with cerebellar atrophy	altered gene product structure	biallelic_autosomal	Brain/Cognition
SLC45A1	ENSG00000188827	605763	Intellectual disability and epilepsy	altered gene product structure	biallelic_autosomal	Brain/Cognition
SLC46A1	ENSG00000188827	611672	Hereditary folate malabsorption	absent gene product	biallelic_autosomal	Bone Marrow/Immune,Endocrine/Metabolic,Brain/Cognition
SLC4A4	ENSG00000188827	603345	Proximal renal tubular acidosis with ocular abnormalities	absent gene product	biallelic_autosomal	Kidney Renal Tract,Endocrine/Metabolic,Brain/Cognition,Eye
SLC52A2	ENSG00000188827	607882	Brown-vialetto-van laere syndrome 2	absent gene product	biallelic_autosomal	Multisystem,Eye,Brain/Cognition,Ear
SLC52A3	ENSG00000188827	613350	Brown-vialetto-van laere syndrome	absent gene product	biallelic_autosomal	Brain/Cognition,Ear
SLC6A1	ENSG00000188827	137165	Epilepsy with myoclonic-atonic seizures	absent gene product	monoallelic_autosomal	Brain/Cognition
SLC6A17	ENSG00000188827	610299	Mental retardation, autosomal recessive 48	altered gene product structure	biallelic_autosomal	Brain/Cognition
SLC6A3	ENSG00000188827	126455	Parkinsonism-dystonia, infantile	absent gene product	biallelic_autosomal	Brain/Cognition
SLC6A5	ENSG00000188827	604159	Hyperekplexia	absent gene product	biallelic_autosomal	Brain/Cognition
SLC6A8	ENSG00000188827	300036	X-linked creatine deficiency syndrome	absent gene product	monoallelic_X_hem	Face,Skeleton,Brain/Cognition
SLC6A9	ENSG00000188827	601019	Glycine encephalopathy with arthrogryposis	absent gene product	biallelic_autosomal	Endocrine/Metabolic,Brain/Cognition
SLC9A6	ENSG00000188827	300231	Mental retardation syndromic x-linked christianson type	absent gene product	monoallelic_X_hem	Brain/Cognition
SLX4	ENSG00000188827	613278	Fanconi anemia complementation group p	absent gene product	biallelic_autosomal	Bone Marrow/Immune,Skeleton,Brain/Cognition
SMARCA2	ENSG00000188827	600014	Nicolaides-baraitser syndrome	altered gene product structure	monoallelic_autosomal	Skin,Skeleton,Brain/Cognition
SMARCA4	ENSG00000188827	603254	Coffin siris;Rhabdoid tumor predisposition syndrome 2	altered gene product structure;absent gene product	monoallelic_autosomal;monoallelic_autosomal	Skeleton,Brain/Cognition,Cancer predisposition;Skeleton,Brain/Cognition,Cancer predisposition
SMARCAL1	ENSG00000188827	606622	Schimke immunoosseous dysplasia	absent gene product	biallelic_autosomal	Bone Marrow/Immune,Skeleton,Eye,Skin,Kidney Renal Tract,Face,Endocrine/Metabolic,Brain/Cognition,Hair/Nails,Teeth and Dentition
SMARCB1	ENSG00000188827	601607	Rhabdoid predisposition syndrome 1;Ehmt1-like syndrome	absent gene product;altered gene product structure	monoallelic_autosomal;monoallelic_autosomal	Musculature,Skeleton,Brain/Cognition,Cancer predisposition;Musculature,Skeleton,Brain/Cognition,Cancer predisposition
SMARCC2	ENSG00000188827	601734	Syndromic intellectual disability and developmental delay	absent gene product	monoallelic_autosomal	Brain/Cognition
SMARCD1	ENSG00000188827	601735	Syndromic intellectual disability	uncertain	monoallelic_autosomal	Brain/Cognition
SMARCE1	ENSG00000188827	603111	Coffin siris	altered gene product structure	monoallelic_autosomal	Skeleton,Brain/Cognition
SMC1A	ENSG00000188827	300040	Cornelia de lange syndrome type 2;SMC1A-related epileptic encephalopathy	altered gene product structure;absent gene product	monoallelic_X_het;monoallelic_X_het	Skeleton,Brain/Cognition,GI tract,Genitalia;Brain/Cognition
SMC3	ENSG00000188827	606062	Cornelia de lange syndrome type 3	uncertain	monoallelic_autosomal	Skeleton,Brain/Cognition
SMG9	ENSG00000188827	613176	SMG9 multiple congenital anomaly syndrome	absent gene product	biallelic_autosomal	Face,Brain/Cognition,Heart/Cardiovasculature/Lymphatic
SMO	ENSG00000188827	601500	Curry-jones syndrome;SMO-related developmental disorder	altered gene product structure;absent gene product	monoallelic_autosomal;biallelic_autosomal	Skeleton,Face,Brain/Cognition;Skeleton,Brain/Cognition
SMOC1	ENSG00000188827	608488	Ophthalmoacromelic syndrome	absent gene product	biallelic_autosomal	Face,Skeleton,Brain/Cognition,Eye
SMPD1	ENSG00000188827	607608	Niemann-pick disease type a	absent gene product	biallelic_autosomal	Endocrine/Metabolic,Brain/Cognition,GI tract
SMPD4	ENSG00000188827	610457	Developmental disorder with microcephaly and congenital arthrogryposis	absent gene product	biallelic_autosomal	Musculature,Endocrine/Metabolic,Brain/Cognition,Heart/Cardiovasculature/Lymphatic
SMS	ENSG00000188827	300105	Snyder-robinson syndrome	absent gene product	monoallelic_X_hem	Face,Skeleton,Brain/Cognition
SNAP25	ENSG00000188827	600322	Epilepsy and intellectual disability	absent gene product	monoallelic_autosomal	Brain/Cognition
SNAP29	ENSG00000188827	604202	Cednik syndrome	absent gene product	biallelic_autosomal	Skin,Face,Spinal cord/Peripheral nerves,Eye,Brain/Cognition,Ear
SNRPB	ENSG00000188827	182282	Cerebro-costo-mandibular syndrome	absent gene product	monoallelic_autosomal	Face,Skeleton,Brain/Cognition
SNX14	ENSG00000188827	616105	Id, macrocephaly and cerebellar hypoplasia	absent gene product	biallelic_autosomal	Brain/Cognition
SON	ENSG00000188827	182465	Intellectual disability, congenital malformations, and failure to thrive	absent gene product	monoallelic_autosomal	Skeleton,Brain/Cognition
SOS1	ENSG00000188827	182530	Noonan syndrome 4	altered gene product structure	monoallelic_autosomal	Skin,Brain/Cognition,Heart/Cardiovasculature/Lymphatic
SOX10	ENSG00000188827	602229	Waardenburg syndrome type 2e	absent gene product	monoallelic_autosomal	Spinal cord/Peripheral nerves,Eye,GI tract,Skin,Face,Brain/Cognition,Hair/Nails,Ear,Genitalia
SOX11	ENSG00000188827	600898	Mental retardation, autosomal dominant, 27	altered gene product structure	monoallelic_autosomal	Brain/Cognition
SOX2	ENSG00000188827	184429	Microphthalmia syndromic type 3	absent gene product	monoallelic_autosomal	Endocrine/Metabolic,Brain/Cognition,Eye,GI tract
SOX3	ENSG00000188827	313430	Sex reversal type 3;Mental retardation x-linked with isolated growth hormone deficiency	cis-regulatory or promotor mutation;absent gene product	monoallelic_X_het;monoallelic_X_hem	Endocrine/Metabolic,Brain/Cognition;Endocrine/Metabolic,Brain/Cognition
SOX4	ENSG00000188827	184430	Neurodevelopmental disease associated with mild dysmorphism	altered gene product structure	monoallelic_autosomal	Face,Brain/Cognition
SOX5	ENSG00000188827	604975	12p12.5 intragenic deletions associated with intellectual disability	absent gene product	monoallelic_autosomal	Brain/Cognition
SOX6	ENSG00000188827	607257	SOX6-related neurodevelopmental syndrome	absent gene product	monoallelic_autosomal	Brain/Cognition
SPG11	ENSG00000188827	610844	Spastic paraplegia-11	absent gene product	biallelic_autosomal	Brain/Cognition
SPOP	ENSG00000188827	602650	SPOP-related neurodevelopmental disorder, gain of function;SPOP-related neurodevelopmental disorder, dominant negative	altered gene product structure;altered gene product structure	monoallelic_autosomal;monoallelic_autosomal	Brain/Cognition;Brain/Cognition
SPR	ENSG00000188827	182125	Dopa-responsive dystonia due to sepiapterin reductase deficiency	absent gene product	biallelic_autosomal	Brain/Cognition
SPTAN1	ENSG00000188827	182810	Epileptic encephalopathy early infantile type 5	altered gene product structure	monoallelic_autosomal	Brain/Cognition
SPTBN2	ENSG00000188827	604985	Infantile ataxia with oculomotor and pyramidal signs	altered gene product structure	monoallelic_autosomal	Brain/Cognition
SPTBN4	ENSG00000188827	606214	Neurodevelopmental disorder with hypotonia, neuropathy, and deafness	absent gene product	biallelic_autosomal	Musculature,Spinal cord/Peripheral nerves,Brain/Cognition
SRCAP	ENSG00000188827	611421	Floating-harbor syndrome	altered gene product structure	monoallelic_autosomal	Skeleton,Brain/Cognition
SRD5A3	ENSG00000188827	611715	Congenital disorders of glycosylation	absent gene product	biallelic_autosomal	Endocrine/Metabolic,Brain/Cognition
SRP54	ENSG00000188827	604857	Syndromic neutropenia with shwachman-diamond-like features	uncertain	monoallelic_autosomal	Bone Marrow/Immune,Multisystem,GI tract,Brain/Cognition
ST3GAL3	ENSG00000188827	606494	Mental retardation, autosomal recessive 12	altered gene product structure	biallelic_autosomal	Brain/Cognition
ST3GAL5	ENSG00000188827	604402	Amish infantile epilepsy syndrome	absent gene product	biallelic_autosomal	Brain/Cognition
STAG1	ENSG00000188827	604358	STAG1 syndromic intellectual disability	absent gene product	monoallelic_autosomal	Face,Brain/Cognition
STAG2	ENSG00000188827	300826	STAG2-related developmental delay with microcephaly and congenital anomalies	absent gene product	monoallelic_X_hem	Brain/Cognition,Ear
STAMBP	ENSG00000188827	606247	Microcephaly capillary malformation (mic-cap) syndrome	absent gene product	biallelic_autosomal	Skin,Brain/Cognition,Heart/Cardiovasculature/Lymphatic
STIL	ENSG00000188827	181590	Microcephaly primary type 7	absent gene product	biallelic_autosomal	Brain/Cognition
STN1	ENSG00000188827	613128	Cerebroretinal microangiopathy with calcifications and cysts 2	absent gene product	biallelic_autosomal	Multisystem,GI tract,Eye,Brain/Cognition
STRA6	ENSG00000188827	610745	Microphthalmia syndromic type 9	absent gene product	biallelic_autosomal	Brain/Cognition,Eye,Respiratory tract,Heart/Cardiovasculature/Lymphatic
STRADA	ENSG00000188827	608626	Polyhydramnios, megalencephaly, and symptomatic epilepsy	absent gene product	biallelic_autosomal	Brain/Cognition
STX1B	ENSG00000188827	601485	Generalized epilepsy with febrile seizures plus, type 9	absent gene product	monoallelic_autosomal	Brain/Cognition
STXBP1	ENSG00000188827	602926	Epileptic encephalopathy early infantile type 4	absent gene product	monoallelic_autosomal	Brain/Cognition
SUCLG1	ENSG00000188827	611224	Fatal infantile lactic acidosis	absent gene product	biallelic_autosomal	Endocrine/Metabolic,Brain/Cognition
SUFU	ENSG00000188827	607035	Joubert syndrome with cranio-facial and skeletal defects	altered gene product structure	biallelic_autosomal	Face,Brain/Cognition
SUMF1	ENSG00000188827	607939	Sulfatidosis, juvenile, austin type	absent gene product	biallelic_autosomal	Endocrine/Metabolic,Brain/Cognition
SURF1	ENSG00000188827	185620	Leigh syndrome	absent gene product	biallelic_autosomal	Endocrine/Metabolic,Brain/Cognition
SUZ12	ENSG00000188827	606245	Weaver-like overgrowth syndrome	absent gene product	monoallelic_autosomal	Skeleton,Brain/Cognition
SYN1	ENSG00000188827	313440	Epilepsy, x-linked, with variable learning disabilities and behavior disorders	absent gene product	monoallelic_X_hem	Brain/Cognition
SYNGAP1	ENSG00000188827	603384	Mental retardation autosomal dominant type 5	absent gene product	monoallelic_autosomal	Brain/Cognition
SYP	ENSG00000188827	313475	Mental retardation x-linked SYP-related	absent gene product	monoallelic_X_hem	Brain/Cognition
SYT1	ENSG00000188827	185605	Intellectual disability	altered gene product structure	monoallelic_autosomal	Brain/Cognition
SZT2	ENSG00000188827	615463	Infantile encephalopathy with epilepsy and dysmorphic corpus callosum	absent gene product	biallelic_autosomal	Brain/Cognition
TACO1	ENSG00000188827	612958	Leigh syndrome due to mitochondrial complex iv deficiency	absent gene product	biallelic_autosomal	Endocrine/Metabolic,Brain/Cognition
TAF1	ENSG00000188827	313650	Dysmorphic features, intellectual disability, and neurological manifestations	absent gene product	monoallelic_X_hem	Face,Brain/Cognition
TAF13	ENSG00000188827	600774	Autosomal-recessive intellectual disability and microcephaly	altered gene product structure	biallelic_autosomal	Brain/Cognition
TAFAZZIN	ENSG00000188827	300394	Barth syndrome	absent gene product	monoallelic_X_hem	Endocrine/Metabolic,Brain/Cognition,Heart/Cardiovasculature/Lymphatic
TANGO2	ENSG00000188827	616830	Infancy-onset recurrent metabolic crises with encephalocardiomyopathy	absent gene product	biallelic_autosomal	Musculature,Endocrine/Metabolic,Brain/Cognition,Heart/Cardiovasculature/Lymphatic
TAOK1	ENSG00000188827	610266	Intellectual disability	absent gene product	monoallelic_autosomal	Brain/Cognition
TAT	ENSG00000188827	613018	Tyrosinemia type 2	absent gene product	biallelic_autosomal	Skin,Endocrine/Metabolic,Eye,Brain/Cognition
TBC1D23	ENSG00000188827	617687	Non-degenerative pontocerebellar hypoplasia	absent gene product	biallelic_autosomal	Brain/Cognition
TBC1D24	ENSG00000188827	613577	Myoclonic epilepsy, infantile, familial;Doors syndrome	altered gene product structure;absent gene product	biallelic_autosomal;biallelic_autosomal	Skeleton,Brain/Cognition,Ear;Skeleton,Brain/Cognition,Ear
TBC1D2B	ENSG00000188827	619152	TBC1D2B-related neurodevelopmental disorder	absent gene product	biallelic_autosomal	Brain/Cognition
TBCD	ENSG00000188827	604649	Early-onset neurodegenerative encephalopathy	absent gene product	biallelic_autosomal	Brain/Cognition
TBCE	ENSG00000188827	604934	Hypoparathyroidism-retardation-dysmorphism syndrome;Early-onset progressive encephalopathy with distal spinal muscular atrophy	absent gene product;altered gene product structure	biallelic_autosomal;biallelic_autosomal	Bone Marrow/Immune,Skeleton,Brain/Cognition;Spinal cord/Peripheral nerves,Brain/Cognition
TBCK	ENSG00000188827	616899	Severe infantile syndromic encephalopathy	absent gene product	biallelic_autosomal	Musculature,Face,Brain/Cognition
TBL1XR1	ENSG00000188827	608628	Intellectual disability with autism spectrum disorder;Pierpont syndrome	absent gene product;altered gene product structure	monoallelic_autosomal;monoallelic_autosomal	Skeleton,Brain/Cognition;Brain/Cognition
TBR1	ENSG00000188827	604616	Autism	absent gene product	monoallelic_autosomal	Brain/Cognition
TBX1	ENSG00000188827	602054	22q11.2 deletion syndrome	absent gene product	monoallelic_autosomal	Bone Marrow/Immune,Brain/Cognition,Heart/Cardiovasculature/Lymphatic
TCF20	ENSG00000188827	603107	TCF20 syndrome	absent gene product	monoallelic_autosomal	Brain/Cognition
TCF4	ENSG00000188827	602272	Pitt-hopkins syndrome	absent gene product	monoallelic_autosomal	Face,Brain/Cognition
TCN2	ENSG00000188827	613441	Transcobalamin ii deficiency	absent gene product	biallelic_autosomal	Endocrine/Metabolic,Brain/Cognition
TCTN1	ENSG00000188827	609863	Joubert syndrome and related disorders	absent gene product	biallelic_autosomal	Brain/Cognition
TCTN2	ENSG00000188827	613846	Joubert syndrome and related disorders	absent gene product	biallelic_autosomal	Kidney Renal Tract,Skeleton,Brain/Cognition
TECPR2	ENSG00000188827	615000	Hereditary spastic paraparesis	absent gene product	biallelic_autosomal	Brain/Cognition
TELO2	ENSG00000188827	611140	TELO2 syndromic intellectual disability disorder	altered gene product structure	biallelic_autosomal	Skeleton,Face,Eye,Brain/Cognition,Ear,Heart/Cardiovasculature/Lymphatic
TERT	ENSG00000188827	187270	Dyskeratosis congenita, autosomal recessive 4	altered gene product structure	biallelic_autosomal	Bone Marrow/Immune,Skin,Skeleton,Brain/Cognition
TET3	ENSG00000188827	613555	TET3 dna demethylation disorder biallelic	absent gene product	biallelic_autosomal	Brain/Cognition
TFE3	ENSG00000188827	314310	Intellectual disability with pigmentary mosaicism and storage disorder	uncertain	monoallelic_X_het	Skin,Liver,Face,Brain/Cognition
TGIF1	ENSG00000188827	602630	Holoprosencephaly	absent gene product	monoallelic_autosomal	Brain/Cognition
TH	ENSG00000188827	191290	Dopa-responsive dystonia	absent gene product	biallelic_autosomal	Brain/Cognition
THOC6	ENSG00000188827	615403	Beaulieu-boycott-innes syndrome	absent gene product	biallelic_autosomal	Kidney Renal Tract,Face,Brain/Cognition
THRA	ENSG00000188827	190120	Hypothyroidism, congenital, nongoitrous, 6	absent gene product	monoallelic_autosomal	Endocrine,Brain/Cognition
TINF2	ENSG00000188827	604319	Exudative retinopathy with bone marrow failure	absent gene product	monoallelic_autosomal	Bone Marrow/Immune,Skin,Skeleton,GI tract,Brain/Cognition
TK2	ENSG00000188827	188250	Mitochondrial dna depletion syndrome, myopathic form	altered gene product structure	biallelic_autosomal	Endocrine/Metabolic,Brain/Cognition
TKT	ENSG00000188827	606781	Short stature, developmental delay, and congenital heart defects	absent gene product	biallelic_autosomal	Skeleton,Brain/Cognition,Heart/Cardiovasculature/Lymphatic
TMCO1	ENSG00000188827	614123	Craniofacial dysmorphism, skeletal anomalies, and mental retardation syndrome	absent gene product	biallelic_autosomal	Face,Skeleton,Brain/Cognition
TMEM106B	ENSG00000188827	613413	TMEM106B related hypomyelinating leukodystrophy	altered gene product structure	monoallelic_autosomal	Brain/Cognition
TMEM165	ENSG00000188827	614726	Congenital disorder of glycosylation, type iik	absent gene product	biallelic_autosomal	Skeleton,Brain/Cognition,GI tract
TMEM216	ENSG00000188827	613277	Joubert syndrome 2	altered gene product structure	biallelic_autosomal	Brain/Cognition
TMEM237	ENSG00000188827	614423	Joubert syndrome 14	absent gene product	biallelic_autosomal	Brain/Cognition
TMEM240	ENSG00000188827	616101	TMEM240-associated spinocerebellar ataxia and intellectual disability	absent gene product	monoallelic_autosomal	Brain/Cognition
TMEM251	ENSG00000188827	619332	TMEM251-related skeletal dysplasia	absent gene product	biallelic_autosomal	Brain/Cognition
TMEM260	ENSG00000188827	617449	Neurodevelopmental, cardiac, and renal syndrome	absent gene product	biallelic_autosomal	Kidney Renal Tract,Brain/Cognition,Heart/Cardiovasculature/Lymphatic
TMEM63A	ENSG00000188827	618685	Transient hypomyelination during infancy	altered gene product structure	monoallelic_autosomal	Brain/Cognition
TMEM67	ENSG00000188827	609884	Coach syndrom;Nephronophthisis type 11	absent gene product;uncertain	biallelic_autosomal;biallelic_autosomal	Kidney Renal Tract,Skeleton,Brain/Cognition,GI tract;Kidney Renal Tract,Skeleton,Brain/Cognition,GI tract
TMEM70	ENSG00000188827	612418	Mitochondrial complex v (atp synthase) deficiency, nuclear type 2	absent gene product	biallelic_autosomal	Endocrine/Metabolic,Brain/Cognition
TMEM94	ENSG00000188827	618163	Neurodevelopmental delay congenital heart defects and distinct facial dysmorphism	absent gene product	biallelic_autosomal	Face,Brain/Cognition
TMTC3	ENSG00000188827	617218	Cobblestone lissencephaly	absent gene product	biallelic_autosomal	Brain/Cognition
TMX2	ENSG00000188827	616715	Primary microcephaly, cortical malformation and epileptic encephalopathy	absent gene product	biallelic_autosomal	Brain/Cognition
TOE1	ENSG00000188827	613931	Pontocerebellar hypoplasia	absent gene product	biallelic_autosomal	Brain/Cognition
TOGARAM1	ENSG00000188827	617618	TOGARAM1-related ciliopathy	absent gene product	biallelic_autosomal	Kidney Renal Tract,Brain/Cognition
TOP3A	ENSG00000188827	601243	Bloom syndrome like disorder	absent gene product	biallelic_autosomal	Skin,Brain/Cognition
TP53RK	ENSG00000188827	608679	Galloway-mowat syndrome 4	absent gene product	biallelic_autosomal	Kidney Renal Tract,Brain/Cognition
TPP1	ENSG00000188827	607998	Neuronal ceroid lipofuscinosis type 2	absent gene product	biallelic_autosomal	Endocrine/Metabolic,Brain/Cognition
TPP2	ENSG00000188827	190470	TPP2-related immune deficiency, autoimmune disease and intellectual disability	absent gene product	biallelic_autosomal	Bone Marrow/Immune,Brain/Cognition
TRAF7	ENSG00000188827	606692	Developmental delay congenital anomalies and dysmorphic features	altered gene product structure	monoallelic_autosomal	Multisystem,Brain/Cognition,Heart/Cardiovasculature/Lymphatic
TRAIP	ENSG00000188827	605958	Primordial dwarfism	absent gene product	biallelic_autosomal	Skeleton,Brain/Cognition
TRAPPC11	ENSG00000188827	614138	Muscular dystrophy, limb-girdle, type 2s	absent gene product	biallelic_autosomal	Musculature,Brain/Cognition
TRAPPC12	ENSG00000188827	614139	Progressive childhood encephalopathy and golgi dysfunction	absent gene product	biallelic_autosomal	Brain/Cognition
TRAPPC9	ENSG00000188827	611966	Mental retardation autosomal recessive type 13	absent gene product	biallelic_autosomal	Brain/Cognition
TREX1	ENSG00000188827	606609	Aicardi-goutieres syndrome 1, dominant and recessive	absent gene product	biallelic_autosomal	Skin,Brain/Cognition
TRIM32	ENSG00000188827	602290	Bardet-biedl syndrome type 11;Limb-girdle muscular dystrophy type 2h	uncertain;absent gene product	biallelic_autosomal;biallelic_autosomal	Musculature,Kidney Renal Tract,Brain/Cognition,Eye;Musculature,Kidney Renal Tract,Brain/Cognition,Eye
TRIM37	ENSG00000188827	605073	Mulibrey nanism	absent gene product	biallelic_autosomal	Musculature,Brain/Cognition,Eye,GI tract
TRIM8	ENSG00000188827	606125	TRIM8-related neurodevelopmental disorder	absent gene product	monoallelic_autosomal	Kidney Renal Tract,Brain/Cognition
TRIO	ENSG00000188827	601893	Intellectual disability	uncertain	monoallelic_autosomal	Brain/Cognition
TRIP13	ENSG00000188827	604507	Mosaic variegated aneuploidy and wilms tumour	absent gene product	biallelic_autosomal	Kidney Renal Tract,Skeleton,Brain/Cognition
TRIP4	ENSG00000188827	604501	Prenatal spinal muscular atrophy and congenital bone fractures	absent gene product	biallelic_autosomal	Spinal cord/Peripheral nerves,Skeleton,Brain/Cognition
TRMT10A	ENSG00000188827	616013	Intellectual developmental disorder, autosomal recessive 68	absent gene product	biallelic_autosomal	Endocrine/Metabolic,Brain/Cognition
TRMT10C	ENSG00000188827	615423	Mitochondrial rna processing and multiple respiratory chain deficiencies	altered gene product structure	biallelic_autosomal	Endocrine/Metabolic,Brain/Cognition,Ear
TRNT1	ENSG00000188827	612907	Retinitis pigmentosa and erythrocytic microcytosis	absent gene product	biallelic_autosomal	Bone Marrow/Immune,Eye: Retina,Brain/Cognition
TRRAP	ENSG00000188827	603015	Autism and syndromic intellectual disability	altered gene product structure	monoallelic_autosomal	Brain/Cognition
TSC1	ENSG00000188827	605284	Tuberous sclerosis type 1	absent gene product	monoallelic_autosomal	Skin,Kidney Renal Tract,Brain/Cognition
TSC2	ENSG00000188827	191092	Tuberous sclerosis type 2	absent gene product	monoallelic_autosomal	Skin,Kidney Renal Tract,Brain/Cognition
TSEN15	ENSG00000188827	608756	Pontocerebellar hypoplasia and progressive microcephaly	altered gene product structure	biallelic_autosomal	Brain/Cognition
TSEN2	ENSG00000188827	608753	Pontocerebellar hypoplasia type 2 and type 4	altered gene product structure	biallelic_autosomal	Brain/Cognition
TSEN34	ENSG00000188827	608754	Pontocerebellar hypoplasia type 2 and type 4	altered gene product structure	biallelic_autosomal	Brain/Cognition
TSEN54	ENSG00000188827	608755	Pontocerebellar hypoplasia type 2 and type 4	absent gene product	biallelic_autosomal	Brain/Cognition
TSHB	ENSG00000188827	188540	Hypothryoidism, congenital, nongoitrous 4	absent gene product	biallelic_autosomal	Endocrine/Metabolic,Brain/Cognition
TSPAN7	ENSG00000188827	300096	Mental retardation x-linked type 58	absent gene product	monoallelic_X_hem	Brain/Cognition
TTC19	ENSG00000188827	613814	Mitochondrial complex iii deficiency	absent gene product	biallelic_autosomal	Endocrine/Metabolic,Brain/Cognition
TTC8	ENSG00000188827	608132	Retinitis pigmentosa type 51;Bardet-biedl syndrome type 8	uncertain;absent gene product	biallelic_autosomal;biallelic_autosomal	Kidney Renal Tract,Skeleton,Brain/Cognition,Eye,Heart/Cardiovasculature/Lymphatic;Kidney Renal Tract,Eye: Retina,Skeleton,Brain/Cognition,Eye,Heart/Cardiovasculature/Lymphatic
TTI2	ENSG00000188827	614426	Autosomal recessive mental retardation	altered gene product structure	biallelic_autosomal	Brain/Cognition
TUBA1A	ENSG00000188827	602529	Intellectual disability;Lissencephaly type 3	absent gene product;altered gene product structure	monoallelic_autosomal;monoallelic_autosomal	Brain/Cognition;Brain/Cognition
TUBA8	ENSG00000188827	605742	Polymicrogyria with optic nerve hypoplasia	absent gene product	biallelic_autosomal	Brain/Cognition,Eye
TUBB	ENSG00000188827	191130	Cortical dysplasia, complex, with other brain malformations 6;Circumferential skin creases kunze type	altered gene product structure;altered gene product structure	monoallelic_autosomal;monoallelic_autosomal	Brain/Cognition;Skin,Skeleton,Face,Brain/Cognition
TUBB2A	ENSG00000188827	615101	Cortical dysplasia, complex, with other brain malformations 5	altered gene product structure	monoallelic_autosomal	Brain/Cognition
TUBB2B	ENSG00000188827	612850	Polymicrogyria asymmetric	altered gene product structure	monoallelic_autosomal	Brain/Cognition
TUBB3	ENSG00000188827	602661	Cortical dysplasia, complex, with other brain malformations 1	altered gene product structure	monoallelic_autosomal	Brain/Cognition,Eye
TUBB4A	ENSG00000188827	602662	Hypomyelination with atrophy of the basal ganglia and cerebellum	altered gene product structure	monoallelic_autosomal	Brain/Cognition
TUBG1	ENSG00000188827	191135	Posteriorly predominant pachygyria and severe microcephaly	altered gene product structure	monoallelic_autosomal	Brain/Cognition
TUBGCP2	ENSG00000188827	617817	Microcephaly and lissencephaly spectrum disorders	uncertain	biallelic_autosomal	Brain/Cognition
TUBGCP4	ENSG00000188827	609610	Autosomal-recessive microcephaly with chorioretinopathy.	absent gene product	biallelic_autosomal	Brain/Cognition,Eye
TUBGCP6	ENSG00000188827	610053	Microcephaly and chorioretinopathy with or without mental retardation	absent gene product	biallelic_autosomal	Brain/Cognition,Eye
TUFM	ENSG00000188827	602389	Combined oxidative phosphorylation deficiency 4	altered gene product structure	biallelic_autosomal	Endocrine/Metabolic,Brain/Cognition
TUSC3	ENSG00000188827	601385	Mental retardation autosomal recessive type 7	absent gene product	biallelic_autosomal	Brain/Cognition
TWIST1	ENSG00000188827	601622	Saethre-chotzen syndrome	absent gene product	monoallelic_autosomal	Skeleton,Brain/Cognition
UBA5	ENSG00000188827	610552	Severe infantile-onset encephalopathy	absent gene product	biallelic_autosomal	Brain/Cognition
UBE2A	ENSG00000188827	312180	UBE2A-related x-linked syndromic mental retardation	absent gene product	monoallelic_X_hem	Brain/Cognition
UBE3A	ENSG00000188827	601623	Angelman syndrome	absent gene product	monoallelic_autosomal	Spinal cord/Peripheral nerves,Skeleton,Face,GI tract,Brain/Cognition
UBE3B	ENSG00000188827	608047	Blepharophimosis-mental retardation	absent gene product	biallelic_autosomal	Skin,Skeleton,Brain/Cognition,GI tract
UBE4A	ENSG00000188827	603753	UBE4A-associated neurodevelopmental disorder	absent gene product	biallelic_autosomal	Brain/Cognition
UBR1	ENSG00000188827	605981	Johanson-blizzard syndrome	absent gene product	biallelic_autosomal	Face,Skeleton,Endocrine/Metabolic,Brain/Cognition
UBR7	ENSG00000188827	613816	Autosomal recessive mental retardation	absent gene product	biallelic_autosomal	Endocrine,Brain/Cognition
UBTF	ENSG00000188827	600673	Childhood-onset neurodegeneration	altered gene product structure	monoallelic_autosomal	Brain/Cognition
UFC1	ENSG00000188827	610554	Severe early-onset encephalopathy with progressive microcephaly	altered gene product structure	biallelic_autosomal	Brain/Cognition
UFM1	ENSG00000188827	610553	Severe early-onset encephalopathy with progressive microcephaly,	absent gene product	biallelic_autosomal	Brain/Cognition
UGP2	ENSG00000188827	191760	UGP2 epileptic encephalopathy	absent gene product	biallelic_autosomal	Eye,Brain/Cognition
UMPS	ENSG00000188827	613891	Orotic aciduria type 1	absent gene product	biallelic_autosomal	Bone Marrow/Immune,Endocrine/Metabolic,Brain/Cognition
UNC80	ENSG00000188827	612636	Persistent hypotonia, encephalopathy, growth retardation, and severe intellectual disability	absent gene product	biallelic_autosomal	Brain/Cognition
UPF3B	ENSG00000188827	300298	Mental retardation syndromic x-linked type 14	absent gene product	monoallelic_X_hem	Skeleton,Brain/Cognition
UQCRB	ENSG00000188827	191330	Mitochondrial respiratory chain complex iii deficiency, UQCRB-related	absent gene product	biallelic_autosomal	Endocrine/Metabolic,Brain/Cognition
UQCRQ	ENSG00000188827	612080	Mitochondrial respiratory chain complex iii deficiency, UQCRQ related	altered gene product structure	biallelic_autosomal	Endocrine/Metabolic,Brain/Cognition
UROC1	ENSG00000188827	613012	Urocanase deficiency	uncertain	biallelic_autosomal	Endocrine/Metabolic,Brain/Cognition
USP18	ENSG00000188827	607057	Severe pseudo-torch syndrome	absent gene product	biallelic_autosomal	Lungs,Skeleton,Multisystem,Brain/Cognition
USP27X	ENSG00000188827	300975	Intellectual disability	absent gene product	monoallelic_X_hem	Brain/Cognition
USP9X	ENSG00000188827	300072	Mental retardation, x-linked 99;Mental retardation, x-linked 99; mrx99	absent gene product;absent gene product	monoallelic_X_het;monoallelic_X_hem	Skeleton,GI tract,Brain/Cognition,Heart/Cardiovasculature/Lymphatic;Brain/Cognition
VAMP2	ENSG00000188827	185881	Intellectual disability	altered gene product structure	monoallelic_autosomal	Brain/Cognition
VDR	ENSG00000188827	601769	Rickets vitamin d-dependent type 2a	absent gene product	biallelic_autosomal	Skeleton,GI tract,Musculature,Skin,Endocrine/Metabolic,Hair/Nails,Brain/Cognition,Ear,Teeth and Dentition
VLDLR	ENSG00000188827	192977	Cerebellar ataxia mental retardation and dysequilibrium syndrome type 1	absent gene product	biallelic_autosomal	Skeleton,Brain/Cognition
VPS13B	ENSG00000188827	607817	Cohen syndrome	absent gene product	biallelic_autosomal	Eye: Retina,Skeleton,Brain/Cognition,Teeth and Dentition
VPS53	ENSG00000188827	615850	Progressive cerebella-cerebral atrophy type 2	absent gene product	biallelic_autosomal	Brain/Cognition
VRK1	ENSG00000188827	602168	Pontocerebellar hypoplasia type 1	absent gene product	biallelic_autosomal	Brain/Cognition
WAC	ENSG00000188827	615049	Desanto-shinawi syndrome	absent gene product	monoallelic_autosomal	Brain/Cognition
WASF1	ENSG00000188827	605035	Intellectual disability with seizures	absent gene product	monoallelic_autosomal	Brain/Cognition
WDFY3	ENSG00000188827	617485	Primary microcephaly or macrocephaly with developmental delay	absent gene product	monoallelic_autosomal	Brain/Cognition
WDPCP	ENSG00000188827	613580	Bardet-biedl syndrome type 15	absent gene product	biallelic_autosomal	Kidney Renal Tract,Skeleton,Brain/Cognition,Eye
WDR26	ENSG00000188827	617424	Intellectual disability, seizures, abnormal gait, and distinctive facial features	absent gene product	monoallelic_autosomal	Face,Brain/Cognition
WDR37	ENSG00000188827	618586	Syndromic intellectual disability	altered gene product structure	monoallelic_autosomal	Eye,Brain/Cognition,Heart/Cardiovasculature/Lymphatic
WDR45	ENSG00000188827	300526	WDR45-related neurodegeneration with brain iron accumulation	absent gene product	monoallelic_X_het	Brain/Cognition
WDR62	ENSG00000188827	613583	Microcephaly cortical malformations and mental retardation	absent gene product	biallelic_autosomal	Brain/Cognition
WDR73	ENSG00000188827	616144	Galloway-mowat syndrome: microcephaly and steroid-resistant nephrotic syndrome	absent gene product	biallelic_autosomal	Kidney Renal Tract,Brain/Cognition
WFS1	ENSG00000188827	606201	Wolfram syndrome 1;Wolfram-like syndrome, autosomal dominant	absent gene product;altered gene product structure	biallelic_autosomal;monoallelic_autosomal	Endocrine/Metabolic,Eye,Brain/Cognition,Ear;Endocrine/Metabolic,Eye,Brain/Cognition,Ear
WNT3	ENSG00000188827	165330	Tetra-amelia syndrome	absent gene product	biallelic_autosomal	Lungs,Skeleton,GI tract,Endocrine,Kidney Renal Tract,Face,Brain/Cognition,Eye: Lens,Eye: Structure,Genitalia,Heart/Cardiovasculature/Lymphatic
WNT4	ENSG00000188827	603490	Serkal syndrome;Mullerian aplasia and hyperandrogenism	altered gene product structure;altered gene product structure	biallelic_autosomal;monoallelic_autosomal	Brain/Cognition,Genitalia;Brain/Cognition,Genitalia
WWOX	ENSG00000188827	605131	Spinocerebellar ataxia, autosomal recessive 12;Epileptic encephalopathy, early infantile, 28	altered gene product structure;absent gene product	biallelic_autosomal;biallelic_autosomal	Spinal cord/Peripheral nerves,Brain/Cognition;Brain/Cognition
XPA	ENSG00000188827	611153	Xeroderma pigmentosum, group a	absent gene product	biallelic_autosomal	Bone Marrow/Immune,Skin,Spinal cord/Peripheral nerves,Skeleton,Brain/Cognition,Eye,Genitalia
XRCC4	ENSG00000188827	194363	Primordial dwarfism	absent gene product	biallelic_autosomal	Endocrine/Metabolic,Brain/Cognition
XYLT1	ENSG00000188827	608124	Baratela scott syndrome	cis-regulatory or promotor mutation	biallelic_autosomal	Skeleton,Brain/Cognition
XYLT2	ENSG00000188827	608125	Spondyloocular syndrome	absent gene product	biallelic_autosomal	Kidney Renal Tract,Skeleton,Eye: Retina,Eye: Lens,Brain/Cognition,Ear,Heart/Cardiovasculature/Lymphatic
YAP1	ENSG00000188827	606608	Coloboma, ocular, with or without hearing impairment, cleft lip/palate, and/or mental retardation	absent gene product	monoallelic_autosomal	Kidney Renal Tract,Face,Eye: Structure,Eye: Lens,Brain/Cognition,Eye,Ear
YWHAG	ENSG00000188827	605356	Early-onset epilepsy	altered gene product structure	monoallelic_autosomal	Brain/Cognition
YY1	ENSG00000188827	600013	Intellectual disability	uncertain	monoallelic_autosomal	Brain/Cognition
ZBTB20	ENSG00000188827	606025	Primrose syndrome	altered gene product structure	monoallelic_autosomal	Brain/Cognition
ZC4H2	ENSG00000188827	300897	Arthrogryposis multiplex congenita and intellectual disability, hemizygous;Arthrogryposis multiplex congenita and intellectual disability	absent gene product;absent gene product	monoallelic_X_hem;monoallelic_X_het	Musculature,Skeleton,Brain/Cognition;Musculature,Skeleton,Brain/Cognition
ZDHHC9	ENSG00000188827	300646	Mental retardation syndromic x-linked ZDHHC9-related	absent gene product	monoallelic_X_hem	Brain/Cognition
ZEB2	ENSG00000188827	605802	Mowat-wilson syndrome	absent gene product	monoallelic_autosomal	Face,Brain/Cognition,GI tract
ZFYVE26	ENSG00000188827	612012	Spastic paraplegia autosomal recessive type 15	absent gene product	biallelic_autosomal	Brain/Cognition,Eye
ZIC2	ENSG00000188827	603073	Holoprosencephaly	absent gene product	monoallelic_autosomal	Brain/Cognition
ZMIZ1	ENSG00000188827	607159	Syndromic neurodevelopmental disorder	absent gene product	monoallelic_autosomal	Brain/Cognition,Heart/Cardiovasculature/Lymphatic
ZMYND11	ENSG00000188827	608668	Intellectual disability	absent gene product	monoallelic_autosomal	Face,Brain/Cognition
ZNF142	ENSG00000188827	604083	Neurodevelopmental disorder with impaired speech and hyperkinetic movements	absent gene product	biallelic_autosomal	Brain/Cognition
ZNF462	ENSG00000188827	617371	Craniofacial anomalies, corpus callosum dysgenesis, ptosis, and developmental delay	absent gene product	monoallelic_autosomal	Face,Multisystem,Eye,Brain/Cognition
ZNF711	ENSG00000188827	314990	Mental retardation x-linked ZNF711-related	absent gene product	monoallelic_X_hem	Brain/Cognition
