# Supplementary material for: Evidence for the additivity of rare and common variant burden throughout the spectrum of intellectual disability
Source: Eur J Hum Genet. 2024 Mar 11;32(5):576–83. doi: 10.1038/s41431-024-01581-3 (PMC11061114; doi:10.1038/s41431-024-01581-3)
Supplement: Supplementary file 3 — Supplementary Table 2 [file 41431_2024_1581_MOESM3_ESM.xlsx]

## Sheet: Rare, damaging variants
Variant	Consequence	Variant Score	Gene Symbol	Gene ID	Simplified Inheritance	Inheritance Assoc. to ID (reported consequence)	Gnomad Finn AF	Gnomad non-Finn max AF	Variant Info	No. Carriers	Carriers
chr1:116388728:C:T	LOF (stop gained)		ATP1A1	ENSG00000163399	dominant	monoallelic autosomal (altered gene product structure)				1	1 female carrier, mild ID
chr1:151411765:G:A	LOF (stop gained)		POGZ	ENSG00000143442	dominant	monoallelic autosomal (absent gene product)				1	1 male carrier, mild ID, behavioral disorder, skin abnormalities or birthmarks
chr1:151412312:ATC:A	LOF (frameshift)		POGZ	ENSG00000143442	dominant	monoallelic autosomal (absent gene product)				1	1 female carrier, moderate ID, speech comprehension or production disorder, unspecified behavioral disorder, unspecified psychiatric disorder, visual impariment, abnormal facial features, de novo
chr1:151428270:G:A	LOF (stop gained)		POGZ	ENSG00000143442	dominant	monoallelic autosomal (absent gene product)				1	1 male carrier, mild ID, teeth/palate/mouth abnormalities
chr1:154869407:CT:C	LOF (frameshift)		KCNN3	ENSG00000143603	dominant	monoallelic autosomal (altered gene product structure)				1	1 male carrier, mild ID, speech comprehension or production disorder
chr1:155378374:A:AC	LOF (frameshift)		ASH1L	ENSG00000116539	dominant	monoallelic autosomal (altered gene product structure)				1	1 female carrier, moderate ID, abnormal facial features, psychosis
chr1:155478210:CCTCT:C	LOF (frameshift)		ASH1L	ENSG00000116539	dominant	monoallelic autosomal (altered gene product structure)				1	1 male carrier, mild ID
chr1:155481469:C:CT	LOF (frameshift)		ASH1L	ENSG00000116539	dominant	monoallelic autosomal (altered gene product structure)				1	1 male carrier, moderate ID, speech comprehension or production disorder, de novo
chr1:155481878:AC:A	LOF (frameshift)		ASH1L	ENSG00000116539	dominant	monoallelic autosomal (altered gene product structure)				1	1 male carrier, mild ID, visual impariment, ASD, epilepsy, de novo
chr1:155521283:GTT:G	LOF (frameshift)		ASH1L	ENSG00000116539	dominant	monoallelic autosomal (altered gene product structure)				1	1 male carrier, mild ID, anxiety or depressive disorder
chr1:2303935:C:CA	LOF (frameshift)		SKI	ENSG00000157933	dominant	monoallelic autosomal (altered gene product structure)				1	1 female carrier, unspecified ID, mixed developmental disorder, abnormal facial features
chr1:23338529:TACAG:T	LOF (frameshift)		HNRNPR	ENSG00000125944	dominant	monoallelic autosomal (absent gene product)				1	1 female carrier, moderate ID, speech comprehension or production disorder, visual impariment, microcephaly, epilepsy
chr1:27548104:G:A	LOF (stop gained)		AHDC1	ENSG00000126705	dominant	monoallelic autosomal (absent gene product)				1	1 male carrier, unspecified ID, de novo
chr1:27548569:G:GA	LOF (frameshift)		AHDC1	ENSG00000126705	dominant	monoallelic autosomal (absent gene product)				1	1 male carrier, unspecified ID, de novo
chr1:27550054:G:A	LOF (stop gained)		AHDC1	ENSG00000126705	dominant	monoallelic autosomal (absent gene product)				1	1 male carrier, severe ID, speech comprehension or production disorder, sleep disorder
chr1:39295829:C:T	LOF (stop gained)		MACF1	ENSG00000127603	dominant	monoallelic autosomal (altered gene product structure)				1	1 female carrier, mild ID, abnormal facial features, psychosis, resembles CATCH-22 Syndrome
chr1:39349493:C:CA	LOF (frameshift)		MACF1	ENSG00000127603	dominant	monoallelic autosomal (altered gene product structure)				1	1 female carrier, mild ID
chr1:39385623:C:T	LOF (stop gained)		MACF1	ENSG00000127603	dominant	monoallelic autosomal (altered gene product structure)				1	1 male carrier, severe ID, speech comprehension or production disorder, unspecified behavioral disorder, unspecified psychiatric disorder
chr1:61088664:CT:C	LOF (frameshift)		NFIA	ENSG00000162599	dominant	monoallelic autosomal (absent gene product)				1	1 female carrier, unspecified ID, motor/movement disorder, macrocephaly, resembles Sotos Syndrome
chr1:7670910:G:A	LOF (splice acceptor)		CAMTA1	ENSG00000171735	dominant	monoallelic autosomal (absent gene product)				1	1 male carrier, mild ID, visual impariment, short stature, de novo
chr1:84179214:GA:G	LOF (frameshift)		PRKACB	ENSG00000142875	dominant	monoallelic autosomal (altered gene product structure)				1	1 male carrier, unspecified ID, mixed developmental disorder
chr10:110567829:C:T	LOF (stop gained,splice region)		SMC3	ENSG00000108055	dominant	monoallelic autosomal (uncertain)				1	1 female carrier, mild ID, visual impariment
chr10:11217424:G:A	LOF (splice acceptor)		CELF2	ENSG00000048740	dominant	monoallelic autosomal (absent gene product)				1	1 male carrier, moderate ID
chr10:11270747:C:T	LOF (stop gained)		CELF2	ENSG00000048740	dominant	monoallelic autosomal (absent gene product)				1	1 female carrier, mild ID, visual impariment
chr10:129843196:AC:A	LOF (frameshift)		EBF3	ENSG00000108001	dominant	monoallelic autosomal (absent gene product)				1	1 female carrier, moderate ID, abnormal foot/hand development
chr10:248422:TCAGA:T	LOF (frameshift)		ZMYND11	ENSG00000015171	dominant	monoallelic autosomal (absent gene product)				1	1 male carrier, mild ID, abnormal facial features
chr10:252346:A:G	LOF (splice acceptor)		ZMYND11	ENSG00000015171	dominant	monoallelic autosomal (absent gene product)				1	1 male carrier, moderate ID, abnormal facial features, resembles Aarnskog Syndrome, de novo
chr10:28533604:CAG:C	LOF (frameshift)		WAC	ENSG00000095787	dominant	monoallelic autosomal (absent gene product)				1	1 female carrier, moderate ID, visual impariment, teeth/palate/mouth abnormalities
chr10:74975398:G:A	LOF (splice acceptor)		KAT6B	ENSG00000156650	dominant	monoallelic autosomal (absent gene product, altered gene product structure)				1	1 female carrier, profound ID, motor/movement disorder, visual impariment, abnormal facial features, epilepsy
chr10:74981902:C:T	LOF (stop gained)		KAT6B	ENSG00000156650	dominant	monoallelic autosomal (absent gene product, altered gene product structure)				1	1 male carrier, unspecified ID, mixed developmental disorder, ASD, epilepsy, de novo
chr11:118503456:ACAGT:A	LOF (frameshift)		KMT2A	ENSG00000118058	dominant	monoallelic autosomal (absent gene product)				1	1 female carrier, mild ID, speech comprehension or production disorder, visual impariment, abnormal facial features
chr11:118505682:C:T	LOF (stop gained)		KMT2A	ENSG00000118058	dominant	monoallelic autosomal (absent gene product)				1	1 female carrier, mild ID, visual impariment, abnormal foot/hand development, de novo
chr11:16049902:G:A	LOF (stop gained)		SOX6	ENSG00000110693	dominant	monoallelic autosomal (absent gene product)				1	1 male carrier, unspecified ID, abnormal facial features, ADHD
chr11:68158228:CTG:C	LOF (frameshift)		KMT5B	ENSG00000110066	dominant	monoallelic autosomal (absent gene product)				1	1 female carrier, mild ID, unspecified behavioral disorder, unspecified psychiatric disorder, epilepsy, resembles Smith-Magenis Syndrome
chr11:70486447:G:C	LOF (stop gained)		SHANK2	ENSG00000162105	dominant	monoallelic autosomal (absent gene product)				1	1 male carrier, moderate ID, speech comprehension or production disorder, conduct/emotional disorder, macrocephaly
chr12:116006304:AC:A	LOF (splice donor)		MED13L	ENSG00000123066	dominant	monoallelic autosomal (absent gene product)				1	1 female carrier, moderate ID, visual impariment, abnormal facial features, resembles Cohen Syndrome
chr12:51686458:G:A	LOF (splice donor)		SCN8A	ENSG00000196876	dominant	monoallelic autosomal (altered gene product structure)				1	1 male carrier, mild ID, speech comprehension or production disorder, unspecified behavioral disorder
chr12:51705416:G:C	LOF (splice acceptor)		SCN8A	ENSG00000196876	dominant	monoallelic autosomal (altered gene product structure)				1	1 male carrier, mild ID, conduct/emotional disorder, anxiety or depressive disorder, ADHD
chr12:51790455:A:T	LOF (stop gained)		SCN8A	ENSG00000196876	dominant	monoallelic autosomal (altered gene product structure)				1	1 male carrier, mild ID, de novo
chr12:56172426:A:G	LOF (splice donor)		SMARCC2	ENSG00000139613	dominant	monoallelic autosomal (absent gene product)				1	1 male carrier, severe ID, resembles Russell-Silver Syndrome, de novo
chr12:6598000:G:A	LOF (stop gained)		CHD4	ENSG00000111642	dominant	monoallelic autosomal (absent gene product)				1	1 male carrier, severe ID, psychosis, epilepsy
chr13:102401470:C:T	LOF (splice donor)		FGF14	ENSG00000102466	dominant	monoallelic autosomal (absent gene product)				1	1 male carrier, mild ID, motor/movement disorder, visual impariment
chr14:101985793:TAA:T	LOF (frameshift)		DYNC1H1	ENSG00000197102	dominant	monoallelic autosomal (altered gene product structure)				1	1 female carrier, mild ID, visual impariment, abnormal facial features, psychosis, resembles Borjesson-Forssman-Lehman Syndrome
chr14:21400605:G:A	LOF (stop gained)		CHD8	ENSG00000100888	dominant	monoallelic autosomal (absent gene product)				1	1 male carrier, unspecified ID, de novo
chr15:75394805:G:A	LOF (stop gained)		SIN3A	ENSG00000169375	dominant	monoallelic autosomal (absent gene product)				1	1 male carrier, unspecified ID, de novo
chr15:75394838:G:A	LOF (stop gained)		SIN3A	ENSG00000169375	dominant	monoallelic autosomal (absent gene product)				1	1 male carrier, mild ID, learning disability, short stature, de novo
chr15:75400810:G:A	LOF (stop gained)		SIN3A	ENSG00000169375	dominant	monoallelic autosomal (absent gene product)				1	1 male carrier, mild ID, visual impariment, teeth/palate/mouth abnormalities
chr15:92992900:C:CG	LOF (frameshift)		CHD2	ENSG00000173575	dominant	monoallelic autosomal (absent gene product)				1	1 female carrier, moderate ID, skeletal abnormality, psychosis, ASD, epilepsy
chr16:10180258:G:A	LOF (stop gained)		GRIN2A	ENSG00000183454	dominant	monoallelic autosomal (absent gene product)				1	1 female carrier, mild ID
chr16:30713251:A:ACAAGCTGG	LOF (frameshift)		SRCAP	ENSG00000080603	dominant	monoallelic autosomal (altered gene product structure, absent gene product)				1	1 female carrier, mild ID
chr16:30720213:C:T	LOF (stop gained)		SRCAP	ENSG00000080603	dominant	monoallelic autosomal (altered gene product structure, absent gene product)				1	1 male carrier, profound ID, speech comprehension or production disorder, ASD
chr16:30966090:C:T	LOF (stop gained)		SETD1A	ENSG00000099381	dominant	monoallelic autosomal (absent gene product)				1	1 male carrier, severe ID, visual impariment, abnormal facial features, psychosis, resembles Smith-Magenis Syndrome
chr16:30967543:GAA:G	LOF (frameshift)		SETD1A	ENSG00000099381	dominant	monoallelic autosomal (absent gene product)				1	1 male carrier, mild ID, psychosis, resembles Smith-Magenis Syndrome
chr16:89279359:G:A	LOF (stop gained)		ANKRD11	ENSG00000167522	dominant	monoallelic autosomal (absent gene product)				1	1 female carrier, mild ID, unspecified behavioral disorder, abnormal facial features, psychosis, resembles CATCH-22 Syndrome
chr16:89281220:G:GT	LOF (frameshift)		ANKRD11	ENSG00000167522	dominant	monoallelic autosomal (absent gene product)				1	1 male carrier, mild ID, speech comprehension or production disorder, unspecified psychiatric disorder, abnormal facial features, resembles Prader-Willi Syndrome
chr16:89282145:CTG:C	LOF (frameshift)		ANKRD11	ENSG00000167522	dominant	monoallelic autosomal (absent gene product)				1	1 female carrier, unspecified ID, speech comprehension or production disorder, anxiety or depressive disorder, hearing impariment, abnormal facial features, ASD, resembles Unspecified Syndrome
chr16:89282449:G:A	LOF (stop gained)		ANKRD11	ENSG00000167522	dominant	monoallelic autosomal (absent gene product)				1	1 female carrier, moderate ID, abnormal facial features, resembles Noonan Syndrome
chr16:89305305:CCA:C	LOF (frameshift)		ANKRD11	ENSG00000167522	dominant	monoallelic autosomal (absent gene product)				1	1 female carrier, mild ID, learning disability, visual impariment, teeth/palate/mouth abnormalities, ADHD
chr16:9938232:GAGCGGGCCTCACTC:G	LOF (frameshift)		GRIN2A	ENSG00000183454	dominant	monoallelic autosomal (absent gene product)				1	1 female carrier, mild ID, epilepsy
chr17:2674063:C:G	LOF (stop gained)		PAFAH1B1	ENSG00000007168	dominant	monoallelic autosomal (absent gene product)				1	1 male carrier, unspecified ID, de novo
chr17:59647396:A:C	LOF (splice acceptor)		CLTC	ENSG00000141367	dominant	monoallelic autosomal (absent gene product)				1	1 male carrier, moderate ID, mood disorder, de novo
chr17:7196915:G:A	LOF (stop gained)		DLG4	ENSG00000132535	dominant	monoallelic autosomal (absent gene product)				1	1 female carrier, moderate ID, resembles Klinefelter Syndrome
chr17:81511317:G:A	LOF (stop gained)		ACTG1	ENSG00000184009	dominant	monoallelic autosomal (altered gene product structure)	1.63e-04		Absent in non-Finns	1	1 female carrier, unspecified ID, learning disability, teeth/palate/mouth abnormalities
chr18:33739322:TGTACTCCA:T	LOF (frameshift)		ASXL3	ENSG00000141431	dominant	monoallelic autosomal (absent gene product)				1	1 female carrier, severe ID, speech comprehension or production disorder, anxiety or depressive disorder, teeth/palate/mouth abnormalities, epilepsy, de novo
chr18:44952015:ACT:A	LOF (frameshift)		SETBP1	ENSG00000152217	dominant	monoallelic autosomal (altered gene product structure, absent gene product)				1	1 male carrier, severe ID, speech comprehension or production disorder, unspecified behavioral disorder, unspecified psychiatric disorder, abnormal facial features, resembles Opitz Syndrome
chr19:35733313:CGCCA:C	LOF (frameshift)		KMT2B	ENSG00000272333	dominant	monoallelic autosomal (absent gene product)	1.20e-03	2.35e-03		1	1 male carrier, moderate ID
chr2:100008815:G:C	LOF (stop gained)		AFF3	ENSG00000144218	dominant	monoallelic autosomal (altered gene product structure)				1	1 female carrier, unspecified ID, motor/movement disorder, macrocephaly, resembles Sotos Syndrome
chr2:144398321:G:A	LOF (stop gained)		ZEB2	ENSG00000169554	dominant	monoallelic autosomal (absent gene product)				1	1 male carrier, moderate ID, abnormal facial features
chr2:144399547:G:T	LOF (stop gained)		ZEB2	ENSG00000169554	dominant	monoallelic autosomal (absent gene product)				1	1 female carrier, severe ID, visual impariment, abnormal facial features, epilepsy, de novo
chr2:144400160:G:A	LOF (stop gained)		ZEB2	ENSG00000169554	dominant	monoallelic autosomal (absent gene product)				1	1 male carrier, profound ID, speech comprehension or production disorder, unspecified behavioral disorder, epilepsy
chr2:148469492:C:T	LOF (stop gained)		MBD5	ENSG00000204406	dominant	monoallelic autosomal (absent gene product)				1	1 male carrier, severe ID, speech comprehension or production disorder, unspecified behavioral disorder, epilepsy, de novo
chr2:166009801:G:C	LOF (stop gained)		SCN1A	ENSG00000144285	dominant	monoallelic autosomal (absent gene product)				1	1 female carrier, severe ID, skeletal abnormality, epilepsy, de novo
chr2:25240692:GC:G	LOF (frameshift)		DNMT3A	ENSG00000119772	dominant	monoallelic autosomal (absent gene product, altered gene product structure)				1	1 female carrier, mild ID
chr2:25247076:CGGTACATG:C	LOF (frameshift)		DNMT3A	ENSG00000119772	dominant	monoallelic autosomal (absent gene product, altered gene product structure)				1	1 female carrier, mild ID, visual impariment, macrocephaly, resembles Marfan Syndrome
chr2:25274999:TC:T	LOF (frameshift)		DNMT3A	ENSG00000119772	dominant	monoallelic autosomal (absent gene product, altered gene product structure)				1	1 female carrier, moderate ID
chr2:25750268:C:A	LOF (stop gained)		ASXL2	ENSG00000143970	dominant	monoallelic autosomal (absent gene product)				1	1 female carrier, moderate ID, teeth/palate/mouth abnormalities, epilepsy, resembles Cohen Syndrome, de novo
chr2:38995171:CTGTGGTACTGGAAGCACCAGAA:C	LOF (frameshift)		SOS1	ENSG00000115904	dominant	monoallelic autosomal (altered gene product structure)				1	1 male carrier, mild ID, psychosis
chr20:50893091:TC:T	LOF (frameshift)		ADNP	ENSG00000101126	dominant	monoallelic autosomal (absent gene product)				1	1 male carrier, mild ID, anxiety or depressive disorder, abnormal facial features
chr20:63442515:CA:C	LOF (frameshift)		KCNQ2	ENSG00000075043	dominant	monoallelic autosomal (absent gene product, altered gene product structure)				1	1 female carrier, mild ID, mood disorder
chr21:31696695:TTTGA:T	LOF (frameshift)		SCAF4	ENSG00000156304	dominant	monoallelic autosomal (absent gene product)				1	1 male carrier, mild ID, tic disorder, visual impariment, ADHD, epilepsy, de novo
chr21:31703865:CGA:C	LOF (frameshift)		SCAF4	ENSG00000156304	dominant	monoallelic autosomal (absent gene product)				1	1 female carrier, mild ID, speech comprehension or production disorder
chr22:42213084:T:TC	LOF (frameshift)		TCF20	ENSG00000100207	dominant	monoallelic autosomal (absent gene product)				1	1 male carrier, mild ID
chr22:42213927:C:CT	LOF (frameshift)		TCF20	ENSG00000100207	dominant	monoallelic autosomal (absent gene product)				1	1 female carrier, mild ID, abnormal facial features, epilepsy
chr22:50721489:AGGAGCCCAGCAGGCTG:A	LOF (frameshift)		SHANK3	ENSG00000251322	dominant	monoallelic autosomal (absent gene product)				1	1 male carrier, profound ID, learning disability
chr22:50721585:TGCCCAGCCCCCGG:T	LOF (frameshift)		SHANK3	ENSG00000251322	dominant	monoallelic autosomal (absent gene product)				1	1 male carrier, profound ID, teeth/palate/mouth abnormalities, ASD, de novo
chr22:50721914:GAC:G	LOF (frameshift)		SHANK3	ENSG00000251322	dominant	monoallelic autosomal (absent gene product)				1	1 male carrier, profound ID, ASD
chr3:11028848:G:C	LOF (splice donor)		SLC6A1	ENSG00000157103	dominant	monoallelic autosomal (absent gene product)				1	1 female carrier, moderate ID, speech comprehension or production disorder, teeth/palate/mouth abnormalities, psychosis, resembles CATCH-22 Syndrome
chr3:136417962:GA:G	LOF (frameshift)		STAG1	ENSG00000118007	dominant	monoallelic autosomal (absent gene product)				1	1 male carrier, mild ID, speech comprehension or production disorder, visual impariment, abnormal facial features, de novo
chr3:41233744:TCTTCGTCATCTGAC:T	LOF (frameshift)		CTNNB1	ENSG00000168036	dominant	monoallelic autosomal (absent gene product)				1	1 female carrier, mild ID, visual impariment, epilepsy, de novo
chr3:41234230:T:A	LOF (stop gained)		CTNNB1	ENSG00000168036	dominant	monoallelic autosomal (absent gene product)				1	1 male carrier, moderate ID, conduct/emotional disorder, sleep disorder, visual impariment, microcephaly, de novo
chr3:47062338:G:A	LOF (stop gained)		SETD2	ENSG00000181555	dominant	monoallelic autosomal (absent gene product)				1	1 female carrier, moderate ID, visual impariment, macrocephaly, resembles CATCH-22 Syndrome, de novo
chr4:84695968:A:G	LOF (splice donor)		WDFY3	ENSG00000163625	dominant	monoallelic autosomal (absent gene product)				1	1 male carrier, moderate ID, speech comprehension or production disorder
chr5:14270824:G:T	LOF (splice acceptor)		TRIO	ENSG00000038382	dominant	monoallelic autosomal (uncertain)				1	1 male carrier, mild ID, learning disability, unspecified behavioral disorder, anxiety or depressive disorder, tall stature
chr5:88731773:G:A	LOF (stop gained)		MEF2C	ENSG00000081189	dominant	monoallelic autosomal (absent gene product)				1	1 female carrier, profound ID, speech comprehension or production disorder, abnormal foot/hand development, ASD, epilepsy
chr5:98898382:C:T	LOF (stop gained)		CHD1	ENSG00000153922	dominant	monoallelic autosomal (absent gene product)				1	1 male carrier, mild ID, visual impariment
chr6:110101798:G:A	LOF (stop gained)		WASF1	ENSG00000112290	dominant	monoallelic autosomal (absent gene product)				1	1 male carrier, moderate ID, anxiety or depressive disorder, ADHD, ASD, de novo
chr6:142753595:G:A	LOF (stop gained)		HIVEP2	ENSG00000010818	dominant	monoallelic autosomal (absent gene product)				1	1 female carrier, mild ID, learning disability, psychotic disorder, visual impariment, skeletal abnormality, ASD, resembles Cowden Syndrome
chr6:142774184:C:CT	LOF (frameshift)		HIVEP2	ENSG00000010818	dominant	monoallelic autosomal (absent gene product)				1	1 male carrier, mild ID, behavioral disorder, anxiety or depressive disorder, macrocephaly, ASD
chr6:157189671:A:AC	LOF (frameshift)		ARID1B	ENSG00000049618	dominant	monoallelic autosomal (absent gene product)				1	1 male carrier, moderate ID, visual impariment, abnormal facial features, ASD, epilepsy, de novo
chr6:157206482:GC:G	LOF (frameshift)		ARID1B	ENSG00000049618	dominant	monoallelic autosomal (absent gene product)				1	1 female carrier, mild ID, macrocephaly, ADHD, de novo
chr6:165396327:C:A	LOF (stop gained)		PDE10A	ENSG00000112541	dominant	monoallelic autosomal (altered gene product structure)				1	1 male carrier, unspecified ID, mixed developmental disorder, tic disorder, ADHD
chr6:33425859:GCA:G	LOF (frameshift)		SYNGAP1	ENSG00000197283	dominant	monoallelic autosomal (absent gene product)				1	1 female carrier, mild ID, epilepsy, de novo
chr6:33435294:TTC:T	LOF (frameshift)		SYNGAP1	ENSG00000197283	dominant	monoallelic autosomal (absent gene product)				1	1 female carrier, unspecified ID, de novo
chr6:78947687:A:ATTATGAGTCCATTGGTG	LOF (stop gained,frameshift)		PHIP	ENSG00000146247	dominant	monoallelic autosomal (absent gene product)				1	1 male carrier, mild ID, psychosis, epilepsy
chr6:78947691:C:CAT	LOF (frameshift)		PHIP	ENSG00000146247	dominant	monoallelic autosomal (absent gene product)				1	1 male carrier, mild ID, psychosis, epilepsy
chr7:114644698:G:T	LOF (stop gained)		FOXP2	ENSG00000128573	dominant	monoallelic autosomal (absent gene product)				1	1 male carrier, mild ID, tic disorder, ASD, de novo
chr7:40062893:C:T	LOF (stop gained)		CDK13	ENSG00000065883	dominant	monoallelic autosomal (altered gene product structure)				1	1 male carrier, moderate ID, conduct/emotional disorder, unspecified psychiatric disorder, visual impariment, abnormal facial features
chr8:116854255:C:CT	LOF (frameshift)		RAD21	ENSG00000164754	dominant	monoallelic autosomal (absent gene product)				1	1 female carrier, moderate ID, psychosis
chr9:106924666:A:AC	LOF (frameshift)		ZNF462	ENSG00000148143	dominant	monoallelic autosomal (absent gene product)				1	1 female carrier, moderate ID, anxiety or depressive disorder, visual impariment, microcephaly
chr9:128612137:G:A	LOF (stop gained)		SPTAN1	ENSG00000197694	dominant	monoallelic autosomal (altered gene product structure)				1	1 male carrier, mild ID, visual impariment, teeth/palate/mouth abnormalities
chr9:137744091:G:A	LOF (splice donor)		EHMT1	ENSG00000181090	dominant	monoallelic autosomal (absent gene product)				1	1 male carrier, mild ID, psychosis
chr9:137776748:CG:C	LOF (frameshift)		EHMT1	ENSG00000181090	dominant	monoallelic autosomal (absent gene product)				1	1 female carrier, mild ID, abnormal foot/hand development, de novo
chrX:148904227:GA:G	LOF (frameshift)		AFF2	ENSG00000155966	dominant	monoallelic X hemizygous (absent gene product)				1	1 male carrier, mild ID, abnormal facial features
chrX:154031020:G:A	LOF (stop gained)		MECP2	ENSG00000169057	dominant	monoallelic X hemizygous (altered gene product structure, increased gene product level, absent gene product) or monoallelic X heterozygous (absent gene product)				1	1 female carrier, severe ID, conduct/emotional disorder, ASD, epilepsy, resembles Borjesson-Forssman-Lehman Syndrome
chrX:18584301:TAC:T	LOF (frameshift)		CDKL5	ENSG00000008086	dominant	monoallelic X heterozygous (absent gene product)				1	1 female carrier, profound ID, visual impariment, abnormal foot/hand development, epilepsy
chrX:18603901:G:A	LOF (splice acceptor)		CDKL5	ENSG00000008086	dominant	monoallelic X heterozygous (absent gene product)				1	1 female carrier, profound ID, speech comprehension or production disorder, visual impariment, epilepsy, de novo
chrX:29955134:CAAAGCAA:C	LOF (frameshift)		IL1RAPL1	ENSG00000169306	dominant	monoallelic X hemizygous (absent gene product)		1.13e-04		3	1 male carrier, mild ID; 1 male carrier, mild ID, conduct/emotional disorder, anxiety or depressive disorder, abnormal facial features; 1 male carrier, mild ID, abnormal facial features, ADHD
chrX:29955145:GC:G	LOF (frameshift)		IL1RAPL1	ENSG00000169306	dominant	monoallelic X hemizygous (absent gene product)		3.09e-04		3	1 male carrier, mild ID; 1 male carrier, mild ID, conduct/emotional disorder, anxiety or depressive disorder, abnormal facial features; 1 male carrier, mild ID, abnormal facial features, ADHD
chrX:29955150:T:TCGCCG	LOF (frameshift)		IL1RAPL1	ENSG00000169306	dominant	monoallelic X hemizygous (absent gene product)		7.53e-05		1	1 male carrier, mild ID, abnormal facial features, ADHD
chrX:41341502:G:GTTCA	LOF (frameshift)		DDX3X	ENSG00000215301	dominant	monoallelic X hemizygous (altered gene product structure) or monoallelic X heterozygous (absent gene product)				1	1 female carrier, mild ID, hearing impariment, abnormal facial features, psychosis, resembles CATCH-22 Syndrome
chrX:53195272:TG:T	LOF (frameshift)		KDM5C	ENSG00000126012	dominant	monoallelic X hemizygous (absent gene product)				1	1 male carrier, severe ID, epilepsy
chrX:53554792:C:CT	LOF (frameshift)		HUWE1	ENSG00000086758	dominant	monoallelic X heterozygous (altered gene product structure)				1	1 female carrier, mild ID, visual impariment
chrX:74743359:C:A	LOF (stop gained)		NEXMIF	ENSG00000050030	dominant	monoallelic X hemizygous (uncertain) or monoallelic X heterozygous (absent gene product)				1	1 male carrier, moderate ID, visual impariment, epilepsy
chr1:11130747:C:T	missense	MPC=2.02	MTOR	ENSG00000198793	dominant	monoallelic autosomal (altered gene product structure)				1	1 female carrier, unspecified ID, de novo
chr1:11144652:A:C	missense	MPC=2.28	MTOR	ENSG00000198793	dominant	monoallelic autosomal (altered gene product structure)		4.62e-05		1	1 male carrier, mild ID, visual impariment
chr1:151411758:C:G	missense	MPC=2.13	POGZ	ENSG00000143442	dominant	monoallelic autosomal (absent gene product)				1	1 female carrier, mild ID, anxiety or depressive disorder, psychosis
chr1:153810205:A:G	missense	MPC=2.13	GATAD2B	ENSG00000143614	dominant	monoallelic autosomal (absent gene product)				1	1 female carrier, moderate ID, visual impariment, skeletal abnormality
chr1:154571496:A:C	missense	MPC=2.58	CHRNB2	ENSG00000160716	dominant	monoallelic autosomal (altered gene product structure)		9.31e-05		1	1 female carrier, profound ID, abnormal facial features
chr1:154869382:G:A	missense	MPC=2.02	KCNN3	ENSG00000143603	dominant	monoallelic autosomal (altered gene product structure)				1	1 female carrier, unspecified ID
chr1:155337697:C:T	missense	MPC=2.02	ASH1L	ENSG00000116539	dominant	monoallelic autosomal (altered gene product structure)		8.65e-06		1	1 male carrier, profound ID, unspecified behavioral disorder, ASD, epilepsy
chr1:155357323:G:A	missense	MPC=2.1	ASH1L	ENSG00000116539	dominant	monoallelic autosomal (altered gene product structure)		2.90e-05		1	1 male carrier, mild ID, mixed developmental disorder
chr1:1804497:C:G	missense	MPC=3.27	GNB1	ENSG00000078369	dominant	monoallelic autosomal (altered gene product structure)				1	1 female carrier, moderate ID, abnormal foot/hand development
chr1:181724473:C:T	missense	MPC=2.22	CACNA1E	ENSG00000198216	dominant	monoallelic autosomal (altered gene product structure)				1	1 male carrier, mild ID, anxiety or depressive disorder, abnormal facial features, de novo
chr1:181752156:C:T	missense	MPC=2.59	CACNA1E	ENSG00000198216	dominant	monoallelic autosomal (altered gene product structure)				1	1 male carrier, mild ID, ASD
chr1:226064419:C:T	missense	MPC=3.54	H3F3A	ENSG00000163041	dominant	monoallelic autosomal (altered gene product structure)				1	1 male carrier, moderate ID
chr1:2306080:C:T	missense	MPC=2.47	SKI	ENSG00000157933	dominant	monoallelic autosomal (altered gene product structure)		5.24e-05		1	1 male carrier, unspecified ID, epilepsy, resembles Dravet Syndrome
chr1:61088326:C:G	missense	MPC=2.02	NFIA	ENSG00000162599	dominant	monoallelic autosomal (absent gene product)				1	1 male carrier, mild ID, speech comprehension or production disorder, unspecified behavioral disorder
chr1:61088398:C:T	missense	MPC=2.03	NFIA	ENSG00000162599	dominant	monoallelic autosomal (absent gene product)				1	1 male carrier, mild ID, mixed developmental disorder
chr1:8365907:C:T	missense	MPC=2.2	RERE	ENSG00000142599	dominant	monoallelic autosomal (absent gene product)				1	1 male carrier, moderate ID, abnormal facial features, resembles Aarnskog Syndrome
chr1:8557499:T:A	missense	MPC=2.19	RERE	ENSG00000142599	dominant	monoallelic autosomal (absent gene product)				1	1 male carrier, mild ID, mixed developmental disorder, visual impariment
chr10:246771:G:C	missense	MPC=2.31	ZMYND11	ENSG00000015171	dominant	monoallelic autosomal (absent gene product)				1	1 male carrier, profound ID, speech comprehension or production disorder, visual impariment, abnormal foot/hand development, epilepsy
chr11:17772394:G:A	missense	MPC=2.4	KCNC1	ENSG00000129159	dominant	monoallelic autosomal (altered gene product structure)				1	1 male carrier, moderate ID, ADHD
chr11:68171020:G:C	missense	MPC=2.91	KMT5B	ENSG00000110066	dominant	monoallelic autosomal (absent gene product)				1	1 female carrier, mild ID, speech comprehension or production disorder, visual impariment, abnormal facial features, de novo
chr12:121810144:A:G	missense	MPC=2.83	SETD1B	ENSG00000139718	dominant	monoallelic autosomal (absent gene product)		1.31e-04		1	1 female carrier, mild ID, anxiety or depressive disorder, visual impariment, skin abnormalities or birthmarks, ASD
chr12:121810723:G:A	missense	MPC=2.31	SETD1B	ENSG00000139718	dominant	monoallelic autosomal (absent gene product)		4.06e-05		1	1 male carrier, moderate ID, conduct/emotional disorder, ASD
chr12:13563964:G:A	missense	MPC=2.45	GRIN2B	ENSG00000273079	dominant	monoallelic autosomal (absent gene product, altered gene product structure)	1.63e-04	8.66e-06	18.84x Finn-enriched	1	1 female carrier, mild ID
chr12:13675791:G:A	missense	MPC=2.43	GRIN2B	ENSG00000273079	dominant	monoallelic autosomal (absent gene product, altered gene product structure)				1	1 female carrier, moderate ID, short stature, psychosis
chr12:21773447:A:G	missense	MPC=2.75	KCNJ8	ENSG00000121361	dominant	monoallelic autosomal (altered gene product structure)		4.62e-05		1	1 male carrier, mild ID, abnormal facial features, psychosis
chr12:23543295:A:C	missense	MPC=3.25	SOX5	ENSG00000134532	dominant	monoallelic autosomal (absent gene product)				1	1 female carrier, moderate ID, speech comprehension or production disorder, conduct/emotional disorder, anxiety or depressive disorder, visual impariment, microcephaly
chr12:23543336:C:T	missense	MPC=3.14	SOX5	ENSG00000134532	dominant	monoallelic autosomal (absent gene product)		2.31e-04		1	1 female carrier, moderate ID, mixed developmental disorder, abnormal foot/hand development
chr12:49185570:G:A	missense	MPC=3.8	TUBA1A	ENSG00000167552	dominant	monoallelic autosomal (absent gene product, altered gene product structure)				1	1 female carrier, profound ID, visual impariment, abnormal facial features, epilepsy
chr12:49186318:G:A	missense	MPC=4.32	TUBA1A	ENSG00000167552	dominant	monoallelic autosomal (absent gene product, altered gene product structure)				1	1 female carrier, unspecified ID, abnormal foot/hand development
chr12:51699701:A:G	missense	MPC=2.31	SCN8A	ENSG00000196876	dominant	monoallelic autosomal (altered gene product structure)				1	1 female carrier, mild ID, visual impariment
chr12:79448978:G:A	missense	MPC=2.61	SYT1	ENSG00000067715	dominant	monoallelic autosomal (altered gene product structure)				1	1 male carrier, unspecified ID
chr12:79832396:G:T	missense	MPC=2.03	PPP1R12A	ENSG00000058272	dominant	monoallelic autosomal (absent gene product)				1	1 male carrier, moderate ID, abnormal facial features, ASD, resembles Primary Autism Syndrome
chr12:79845355:A:G	missense	MPC=2.16	PPP1R12A	ENSG00000058272	dominant	monoallelic autosomal (absent gene product)				1	1 female carrier, mild ID, visual impariment, short stature
chr14:101980407:A:G	missense	MPC=2.49	DYNC1H1	ENSG00000197102	dominant	monoallelic autosomal (altered gene product structure)				1	1 male carrier, mild ID, ADHD
chr14:101985816:A:G	missense	MPC=2.73	DYNC1H1	ENSG00000197102	dominant	monoallelic autosomal (altered gene product structure)				1	1 male carrier, mild ID, speech comprehension or production disorder, macrocephaly, resembles Fragile X Syndrome
chr14:102000958:G:A	missense	MPC=2.57	DYNC1H1	ENSG00000197102	dominant	monoallelic autosomal (altered gene product structure)				1	1 male carrier, unspecified ID
chr14:102012375:G:A	missense	MPC=2.41	DYNC1H1	ENSG00000197102	dominant	monoallelic autosomal (altered gene product structure)				1	1 female carrier, moderate ID, abnormal facial features, resembles CATCH-22 Syndrome, de novo
chr14:102027245:G:A	missense	MPC=3.08	DYNC1H1	ENSG00000197102	dominant	monoallelic autosomal (altered gene product structure)		1.39e-04		1	1 male carrier, profound ID, visual impariment, abnormal facial features, epilepsy
chr14:102048643:G:A	missense	MPC=2.3	DYNC1H1	ENSG00000197102	dominant	monoallelic autosomal (altered gene product structure)		4.62e-05		1	1 female carrier, mild ID, unspecified psychiatric disorder, abnormal facial features, psychosis
chr14:21403168:C:T	missense	MPC=2.55	CHD8	ENSG00000100888	dominant	monoallelic autosomal (absent gene product)				1	1 male carrier, unspecified ID, mixed developmental disorder, visual impariment, macrocephaly
chr14:21405331:C:T	missense	MPC=2.55	CHD8	ENSG00000100888	dominant	monoallelic autosomal (absent gene product)				1	1 male carrier, moderate ID
chr14:21409894:T:G	missense	MPC=2.47	CHD8	ENSG00000100888	dominant	monoallelic autosomal (absent gene product)				1	1 female carrier, mild ID, conduct/emotional disorder, abnormal facial features, ASD, resembles Smith-Magenis Syndrome
chr15:26561080:A:C	missense	MPC=2.8	GABRB3	ENSG00000166206	dominant	monoallelic autosomal (altered gene product structure)				1	1 male carrier, mild ID, mixed developmental disorder, psychosis
chr15:26567721:C:T	missense	MPC=2.56	GABRB3	ENSG00000166206	dominant	monoallelic autosomal (altered gene product structure)				1	1 female carrier, moderate ID, speech comprehension or production disorder, visual impariment, macrocephaly, ADHD, epilepsy, resembles Cohen Syndrome, de novo
chr15:26621386:A:T	missense	MPC=2.55	GABRB3	ENSG00000166206	dominant	monoallelic autosomal (altered gene product structure)				1	1 female carrier, moderate ID, hearing impariment
chr15:60503552:A:C	missense	MPC=2.44	RORA	ENSG00000069667	dominant	monoallelic autosomal (absent gene product)				1	1 male carrier, mild ID, abnormal facial features
chr15:66436841:C:G	missense	MPC=2.64	MAP2K1	ENSG00000169032	dominant	monoallelic autosomal (altered gene product structure)				1	1 male carrier, unspecified ID, mixed developmental disorder, de novo
chr15:92953398:A:G	missense	MPC=2.35	CHD2	ENSG00000173575	dominant	monoallelic autosomal (absent gene product)				1	1 male carrier, moderate ID, conduct/emotional disorder, unspecified psychiatric disorder, visual impariment, abnormal facial features
chr15:92978255:A:G	missense	MPC=2.55	CHD2	ENSG00000173575	dominant	monoallelic autosomal (absent gene product)				1	1 male carrier, mild ID, psychosis, ASD
chr16:1767645:C:T	missense	MPC=2.03	MAPK8IP3	ENSG00000138834	dominant	monoallelic autosomal (absent gene product)				1	1 male carrier, mild ID, speech comprehension or production disorder, ADHD
chr16:30993368:C:T	missense	MPC=2.42	STX1B	ENSG00000099365	dominant	monoallelic autosomal (absent gene product)				1	1 female carrier, mild ID, speech comprehension or production disorder, ASD
chr16:56334746:A:G	missense	MPC=2.8	GNAO1	ENSG00000087258	dominant	monoallelic autosomal (absent gene product)				1	1 male carrier, unspecified ID, speech comprehension or production disorder, teeth/palate/mouth abnormalities
chr16:56336763:G:A	missense	MPC=3.02	GNAO1	ENSG00000087258	dominant	monoallelic autosomal (absent gene product)				1	1 female carrier, unspecified ID
chr16:67620728:A:C	missense	MPC=4.32	CTCF	ENSG00000102974	dominant	monoallelic autosomal (absent gene product)				1	1 female carrier, moderate ID, speech comprehension or production disorder, hearing impariment, teeth/palate/mouth abnormalities, ASD, resembles CATCH-22 Syndrome
chr16:67620740:G:A	missense	MPC=3.41	CTCF	ENSG00000102974	dominant	monoallelic autosomal (absent gene product)				1	1 male carrier, moderate ID, hearing impariment, de novo
chr16:89270869:C:T	missense	MPC=3.4	ANKRD11	ENSG00000167522	dominant	monoallelic autosomal (absent gene product)				1	1 male carrier, unspecified ID
chr16:89290694:G:A	missense	MPC=2.25	ANKRD11	ENSG00000167522	dominant	monoallelic autosomal (absent gene product)		6.16e-05		1	1 female carrier, unspecified ID
chr16:89934833:G:A	missense	MPC=2.64	TUBB3	ENSG00000258947	dominant	monoallelic autosomal (altered gene product structure)				1	1 male carrier, severe ID, speech comprehension or production disorder, unspecified behavioral disorder, unspecified psychiatric disorder
chr16:89935639:C:G	missense	MPC=2.73	TUBB3	ENSG00000258947	dominant	monoallelic autosomal (altered gene product structure)				1	1 female carrier, mild ID
chr16:9840708:T:A	missense	MPC=2.49	GRIN2A	ENSG00000183454	dominant	monoallelic autosomal (absent gene product)				1	1 female carrier, severe ID, skeletal abnormality, epilepsy
chr17:29467152:A:G	missense	MPC=3.49	TAOK1	ENSG00000160551	dominant	monoallelic autosomal (absent gene product)	3.32e-04	2.33e-04		1	1 male carrier, profound ID, speech comprehension or production disorder, unspecified behavioral disorder, epilepsy
chr17:42470109:A:T	missense	MPC=2.13	ATP6V0A1	ENSG00000033627	dominant	monoallelic autosomal (altered gene product structure)	1.69e-04	1.40e-04		1	1 male carrier, unspecified ID, mixed developmental disorder, visual impariment
chr17:44853584:G:C	missense	MPC=2.5	EFTUD2	ENSG00000108883	dominant	monoallelic autosomal (absent gene product)		8.66e-06		1	1 male carrier, mild ID, mixed developmental disorder, abnormal facial features, resembles Fragile X Syndrome
chr17:59677020:C:A	missense	MPC=2.55	CLTC	ENSG00000141367	dominant	monoallelic autosomal (absent gene product)		8.66e-06		1	1 female carrier, moderate ID, psychosis, resembles Fragile X Syndrome
chr17:61955406:C:A	missense	MPC=2.14	MED13	ENSG00000108510	dominant	monoallelic autosomal (absent gene product)				1	1 male carrier, mild ID, ASD
chr17:67854245:C:T	missense	MPC=2.08	BPTF	ENSG00000171634	dominant	monoallelic autosomal (absent gene product)		8.65e-06		1	1 female carrier, unspecified ID, epilepsy
chr17:7193572:C:T	missense	MPC=2.55	DLG4	ENSG00000132535	dominant	monoallelic autosomal (absent gene product)				1	1 male carrier, mild ID, conduct/emotional disorder, anxiety or depressive disorder, abnormal facial features
chr17:7196962:C:T	missense	MPC=2.54	DLG4	ENSG00000132535	dominant	monoallelic autosomal (absent gene product)		1.76e-05		1	1 male carrier, mild ID, ASD, resembles Hypoplastic Left Heart Syndrome
chr17:7202986:G:C	missense	MPC=2.46	DLG4	ENSG00000132535	dominant	monoallelic autosomal (absent gene product)				1	1 male carrier, unspecified ID
chr17:7309741:C:T	missense	MPC=2.23	EIF5A	ENSG00000132507	dominant	monoallelic autosomal (absent gene product)				1	1 male carrier, moderate ID, de novo
chr17:7891049:T:C	missense	MPC=2.25	CHD3	ENSG00000170004	dominant	monoallelic autosomal (altered gene product structure)				1	1 male carrier, unspecified ID, visual impariment, ADHD
chr18:55228993:C:T	missense	MPC=2.67	TCF4	ENSG00000196628	dominant	monoallelic autosomal (absent gene product)				1	1 male carrier, unspecified ID, speech comprehension or production disorder, teeth/palate/mouth abnormalities, epilepsy, resembles Pitt-Hopkins Syndrome, de novo
chr18:58366201:A:G	missense	MPC=2.44	NEDD4L	ENSG00000049759	dominant	monoallelic autosomal (altered gene product structure)				1	1 female carrier, unspecified ID, speech comprehension or production disorder, visual impariment, unspecified dysmorphism, epilepsy, de novo
chr19:11021797:C:T	missense	MPC=3.41	SMARCA4	ENSG00000127616	dominant	monoallelic autosomal (altered gene product structure, absent gene product)				1	1 female carrier, moderate ID, abnormal facial features, epilepsy
chr19:11059799:G:A	missense	MPC=2.29	SMARCA4	ENSG00000127616	dominant	monoallelic autosomal (altered gene product structure, absent gene product)		9.82e-05		1	1 male carrier, mild ID, ADHD
chr19:13300619:A:G	missense	MPC=2.8	CACNA1A	ENSG00000141837	dominant	monoallelic autosomal (altered gene product structure)				1	1 male carrier, moderate ID, ADHD
chr19:13359695:C:T	missense	MPC=2.47	CACNA1A	ENSG00000141837	dominant	monoallelic autosomal (altered gene product structure)				1	1 male carrier, mild ID, speech comprehension or production disorder, ADHD
chr19:18162974:G:A	missense	MPC=2.12	PIK3R2	ENSG00000105647	dominant	monoallelic autosomal (altered gene product structure)				1	1 male carrier, severe ID, visual impariment, macrocephaly, epilepsy, resembles Cardiofaciocutaneous Syndrome
chr19:35737680:G:A	missense	MPC=2.8	KMT2B	ENSG00000272333	dominant	monoallelic autosomal (absent gene product)				1	1 female carrier, mild ID, unspecified psychiatric disorder, visual impariment, short stature
chr19:52222159:C:T	missense	MPC=2.89	PPP2R1A	ENSG00000105568	dominant	monoallelic autosomal (altered gene product structure)		8.66e-06		1	1 female carrier, unspecified ID, visual impariment
chr19:8399886:G:A	missense	MPC=2.4	RAB11B	ENSG00000185236	dominant	monoallelic autosomal (altered gene product structure)				1	1 female carrier, unspecified ID, speech comprehension or production disorder, visual impariment, microcephaly, epilepsy, de novo
chr2:165130215:C:T	missense	MPC=2.27	SCN3A	ENSG00000153253	dominant	monoallelic autosomal (altered gene product structure)				1	1 male carrier, profound ID, speech comprehension or production disorder, visual impariment, ASD, de novo
chr2:165344610:T:C	missense	MPC=3.14	SCN2A	ENSG00000136531	dominant	monoallelic autosomal (absent gene product, altered gene product structure)				1	1 male carrier, mild ID, speech comprehension or production disorder, de novo
chr2:165377610:G:A	missense	MPC=2.31	SCN2A	ENSG00000136531	dominant	monoallelic autosomal (absent gene product, altered gene product structure)				1	1 female carrier, unspecified ID, speech comprehension or production disorder, underweight or low muscle mass, ASD, de novo
chr2:165998130:A:G	missense	MPC=2.03	SCN1A	ENSG00000144285	dominant	monoallelic autosomal (absent gene product)				1	1 female carrier, unspecified ID
chr2:166036479:G:A	missense	MPC=2.74	SCN1A	ENSG00000144285	dominant	monoallelic autosomal (absent gene product)				1	1 male carrier, moderate ID, conduct/emotional disorder, skin abnormalities or birthmarks, psychosis, ADHD, ASD
chr2:196220097:G:C	missense	MPC=2.04	HECW2	ENSG00000138411	dominant	monoallelic autosomal (altered gene product structure)		2.80e-04		1	1 female carrier, unspecified ID, learning disability
chr2:196220110:A:G	missense	MPC=2.64	HECW2	ENSG00000138411	dominant	monoallelic autosomal (altered gene product structure)				1	1 male carrier, profound ID, abnormal foot/hand development, epilepsy
chr2:207081236:G:C	missense	MPC=2.8	KLF7	ENSG00000118263	dominant	monoallelic autosomal (altered gene product structure)		4.62e-05		2	1 female carrier, mild ID, anxiety or depressive disorder, visual impariment, skeletal abnormality; 1 male carrier, moderate ID, teeth/palate/mouth abnormalities
chr2:239066793:C:T	missense	MPC=2.18	HDAC4	ENSG00000068024	dominant	monoallelic autosomal (absent gene product, altered gene product structure)				1	1 female carrier, moderate ID, learning disability, conduct/emotional disorder, visual impariment, abnormal facial features, psychosis
chr2:239087596:G:A	missense	MPC=2.37	HDAC4	ENSG00000068024	dominant	monoallelic autosomal (absent gene product, altered gene product structure)				1	1 female carrier, mild ID, speech comprehension or production disorder
chr2:239108139:C:T	missense	MPC=2.14	HDAC4	ENSG00000068024	dominant	monoallelic autosomal (absent gene product, altered gene product structure)		4.99e-05		1	1 male carrier, mild ID, speech comprehension or production disorder, ADHD
chr2:25247694:G:A	missense	MPC=2.18	DNMT3A	ENSG00000119772	dominant	monoallelic autosomal (absent gene product, altered gene product structure)				1	1 male carrier, moderate ID, visual impariment
chr2:47820370:T:C	missense	MPC=2.09	FBXO11	ENSG00000138081	dominant	monoallelic autosomal (absent gene product)				1	1 female carrier, unspecified ID, speech comprehension or production disorder, visual impariment, microcephaly, epilepsy
chr20:63489046:A:G	missense	MPC=2.94	EEF1A2	ENSG00000101210	dominant	monoallelic autosomal (altered gene product structure)				1	1 female carrier, unspecified ID
chr20:63495972:C:T	missense	MPC=2.79	EEF1A2	ENSG00000101210	dominant	monoallelic autosomal (altered gene product structure)				1	1 female carrier, moderate ID, speech comprehension or production disorder, visual impariment, microcephaly, epilepsy
chr21:37480708:G:T	missense	MPC=2.35	DYRK1A	ENSG00000157540	dominant	monoallelic autosomal (absent gene product)				1	1 female carrier, mild ID, visual impariment, short stature
chr21:37714238:T:C	missense	MPC=2.14	KCNJ6	ENSG00000157542	dominant	monoallelic autosomal (altered gene product structure)				1	1 male carrier, mild ID, psychosis
chr21:37714330:G:A	missense	MPC=2.34	KCNJ6	ENSG00000157542	dominant	monoallelic autosomal (altered gene product structure)				1	1 male carrier, mild ID, macrocephaly
chr3:11025816:T:C	missense	MPC=2.69	SLC6A1	ENSG00000157103	dominant	monoallelic autosomal (absent gene product)				1	1 male carrier, mild ID, macrocephaly, epilepsy, de novo
chr3:11028740:G:A	missense	MPC=2.31	SLC6A1	ENSG00000157103	dominant	monoallelic autosomal (absent gene product)				1	1 female carrier, moderate ID
chr3:177047370:T:A	missense	MPC=2.55	TBL1XR1	ENSG00000177565	dominant	monoallelic autosomal (absent gene product, altered gene product structure)				1	1 female carrier, mild ID, visual impariment, abnormal foot/hand development, resembles APECED Syndrome, de novo
chr3:177050000:C:G	missense	MPC=2.83	TBL1XR1	ENSG00000177565	dominant	monoallelic autosomal (absent gene product, altered gene product structure)				1	1 female carrier, mild ID, resembles Marchiafava Bignami Disease Syndrome
chr3:184180927:C:T	missense	MPC=3.12	AP2M1	ENSG00000161203	dominant	monoallelic autosomal (altered gene product structure)				1	1 female carrier, profound ID, speech comprehension or production disorder, visual impariment, ASD, epilepsy, de novo
chr3:41236407:T:C	missense	MPC=2.83	CTNNB1	ENSG00000168036	dominant	monoallelic autosomal (absent gene product)				1	1 male carrier, moderate ID, ASD
chr3:47848237:C:T	missense	MPC=2.13	DHX30	ENSG00000132153	dominant	monoallelic autosomal (altered gene product structure)				1	1 male carrier, unspecified ID, speech comprehension or production disorder, skeletal abnormality, epilepsy, resembles Suspected metabolic syndrome
chr3:47849542:C:T	missense	MPC=2.09	DHX30	ENSG00000132153	dominant	monoallelic autosomal (altered gene product structure)				1	1 male carrier, mild ID, mixed developmental disorder, psychosis
chr4:185145014:G:A	missense	MPC=2.22	SLC25A4	ENSG00000151729	dominant	monoallelic autosomal (altered gene product structure)		9.24e-05		2	1 female carrier, mild ID, teeth/palate/mouth abnormalities, psychosis, epilepsy, resembles CATCH-22 Syndrome; 1 male carrier, moderate ID
chr4:73146823:C:T	missense	MPC=2.21	ANKRD17	ENSG00000132466	dominant	monoallelic autosomal (absent gene product)				1	1 male carrier, unspecified ID
chr4:84716961:T:C	missense	MPC=2.13	WDFY3	ENSG00000163625	dominant	monoallelic autosomal (absent gene product)				1	1 male carrier, severe ID, visual impariment, teeth/palate/mouth abnormalities, ASD
chr5:138425537:G:T	missense	MPC=2.92	KDM3B	ENSG00000120733	dominant	monoallelic autosomal (absent gene product)		4.62e-05		1	1 female carrier, severe ID, skeletal abnormality, epilepsy
chr5:14280343:G:A	missense	MPC=2.21	TRIO	ENSG00000038382	dominant	monoallelic autosomal (uncertain)				1	1 female carrier, mild ID
chr5:14387481:G:A	missense	MPC=2.21	TRIO	ENSG00000038382	dominant	monoallelic autosomal (uncertain)		4.62e-05		1	1 male carrier, severe ID, unspecified behavioral disorder, visual impariment, tall stature, ASD, resembles Prader-Willi Syndrome
chr5:150253539:T:A	missense	MPC=3.32	CAMK2A	ENSG00000070808	dominant	monoallelic autosomal (absent gene product)				1	1 male carrier, moderate ID, speech comprehension or production disorder, unspecified behavioral disorder, visual impariment
chr5:150256584:G:A	missense	MPC=2.97	CAMK2A	ENSG00000070808	dominant	monoallelic autosomal (absent gene product)				1	1 male carrier, moderate ID, underweight or low muscle mass, psychosis, resembles Klinefelter Syndrome
chr5:150256811:A:G	missense	MPC=4.32	CAMK2A	ENSG00000070808	dominant	monoallelic autosomal (absent gene product)				1	1 male carrier, unspecified ID, speech comprehension or production disorder, de novo
chr5:161895762:C:T	missense	MPC=3.31	GABRA1	ENSG00000022355	dominant	monoallelic autosomal (absent gene product, altered gene product structure)				1	1 male carrier, moderate ID, visual impariment, short stature, ADHD
chr5:177292015:G:A	missense	MPC=2.84	NSD1	ENSG00000165671	dominant	monoallelic autosomal (absent gene product)				1	1 male carrier, profound ID, visual impariment, abnormal facial features, epilepsy
chr5:37049282:G:T	missense	MPC=2.27	NIPBL	ENSG00000164190	dominant	monoallelic autosomal (absent gene product)				1	1 male carrier, mild ID, hearing impariment, abnormal facial features, epilepsy, de novo
chr5:75426444:C:T	missense	MPC=2.02	COL4A3BP	ENSG00000113163	dominant	monoallelic autosomal (altered gene product structure)				1	1 male carrier, moderate ID, abnormal foot/hand development, ASD
chr5:88804747:C:T	missense	MPC=2.97	MEF2C	ENSG00000081189	dominant	monoallelic autosomal (absent gene product)		5.44e-05		1	1 male carrier, mild ID, psychosis, epilepsy
chr5:88823745:C:T	missense	MPC=2.7	MEF2C	ENSG00000081189	dominant	monoallelic autosomal (absent gene product)				1	1 male carrier, mild ID, ADHD, de novo
chr6:15504537:C:T	missense	MPC=2.32	JARID2	ENSG00000008083	dominant	monoallelic autosomal (absent gene product)		4.62e-05		1	1 female carrier, moderate ID, visual impariment
chr6:33441702:T:A	missense	MPC=2.2	SYNGAP1	ENSG00000197283	dominant	monoallelic autosomal (absent gene product)				1	1 male carrier, moderate ID, visual impariment, short stature, epilepsy
chr6:33444602:G:C	missense	MPC=2.21	SYNGAP1	ENSG00000197283	dominant	monoallelic autosomal (absent gene product)				1	1 male carrier, mild ID, abnormal foot/hand development, ADHD
chr6:43008416:C:T	missense	MPC=2.38	PPP2R5D	ENSG00000112640	dominant	monoallelic autosomal (altered gene product structure)				1	1 male carrier, moderate ID, visual impariment
chr6:79078047:G:A	missense	MPC=2.13	PHIP	ENSG00000146247	dominant	monoallelic autosomal (absent gene product)				1	1 male carrier, unspecified ID, learning disability, short stature, psychosis
chr7:40078094:G:A	missense	MPC=2.76	CDK13	ENSG00000065883	dominant	monoallelic autosomal (altered gene product structure)				2	1 male carrier, severe ID, visual impariment, ASD, epilepsy; 1 female carrier, unspecified ID, visual impariment
chr7:44220142:G:C	missense	MPC=2.01	CAMK2B	ENSG00000058404	dominant	monoallelic autosomal (absent gene product)				1	1 male carrier, unspecified ID, learning disability, visual impariment, microcephaly
chr7:44258923:C:T	missense	MPC=3.11	CAMK2B	ENSG00000058404	dominant	monoallelic autosomal (absent gene product)		6.21e-05		1	1 male carrier, moderate ID, speech comprehension or production disorder, unspecified behavioral disorder, visual impariment, abnormal facial features
chr7:5528607:A:G	missense	MPC=2.4	ACTB	ENSG00000075624	dominant	monoallelic autosomal (altered gene product structure, absent gene product)				1	1 female carrier, moderate ID, hearing impariment
chr7:76329743:G:A	missense	MPC=2.36	YWHAG	ENSG00000170027	dominant	monoallelic autosomal (altered gene product structure)				1	1 female carrier, moderate ID, abnormal facial features, epilepsy
chr8:23006004:C:T	missense	MPC=2.44	RHOBTB2	ENSG00000008853	dominant	monoallelic autosomal (altered gene product structure)				1	1 female carrier, severe ID, abnormal facial features, ASD
chr9:106929277:C:T	missense	MPC=2.1	ZNF462	ENSG00000148143	dominant	monoallelic autosomal (absent gene product)				1	1 female carrier, mild ID, psychosis
chr9:106935510:C:T	missense	MPC=2.1	ZNF462	ENSG00000148143	dominant	monoallelic autosomal (absent gene product)		3.28e-05		1	1 male carrier, profound ID, conduct/emotional disorder, visual impariment, abnormal foot/hand development, ASD
chr9:127678488:T:C	missense	MPC=2.65	STXBP1	ENSG00000136854	dominant	monoallelic autosomal (absent gene product)				1	1 male carrier, unspecified ID, speech comprehension or production disorder, visual impariment, teeth/palate/mouth abnormalities, ADHD
chr9:128583830:G:A	missense	MPC=2.06	SPTAN1	ENSG00000197694	dominant	monoallelic autosomal (altered gene product structure)		5.44e-05		1	1 female carrier, mild ID, speech comprehension or production disorder, visual impariment, resembles Cohen Syndrome
chr9:128692746:C:T	missense	MPC=2.21	SET	ENSG00000119335	dominant	monoallelic autosomal (absent gene product)				1	1 male carrier, severe ID, resembles Russell-Silver Syndrome
chr9:2115933:T:C	missense	MPC=2.17	SMARCA2	ENSG00000080503	dominant	monoallelic autosomal (altered gene product structure)				1	1 male carrier, mild ID, resembles Prader-Willi Syndrome
chr9:83970313:C:T	missense	MPC=2.07	HNRNPK	ENSG00000165119	dominant	monoallelic autosomal (absent gene product)				1	1 female carrier, moderate ID, visual impariment, abnormal facial features
chr9:98541898:G:C	missense	MPC=2.8	GABBR2	ENSG00000136928	dominant	monoallelic autosomal (altered gene product structure)				1	1 male carrier, mild ID, learning disability
chrX:10213978:T:A	missense	MPC=2.62	CLCN4	ENSG00000073464	dominant	monoallelic X hemizygous (altered gene product structure)				1	1 male carrier, mild ID, ADHD, ASD
chrX:29955142:G:T	missense	MPC=2.12	IL1RAPL1	ENSG00000169306	dominant	monoallelic X hemizygous (absent gene product)		4.04e-04		3	1 male carrier, mild ID; 1 male carrier, mild ID, conduct/emotional disorder, anxiety or depressive disorder, abnormal facial features; 1 male carrier, mild ID, abnormal facial features, ADHD
chrX:53415017:C:A	missense	MPC=2.41	SMC1A	ENSG00000072501	dominant	monoallelic X heterozygous (altered gene product structure, absent gene product)				1	1 male carrier, moderate ID
chrX:71388819:A:G	missense	MPC=3.04	TAF1	ENSG00000147133	dominant	monoallelic X hemizygous (absent gene product)				1	1 male carrier, mild ID, abnormal foot/hand development
chr12:123253717:C:T	LOF (stop gained)	CADD=31	C12orf65	ENSG00000130921	recessive	biallelic autosomal (absent gene product)		1.11e-03		1	1 male carrier, unspecified ID, visual impariment, resembles Opsoclonic-Myotonic Syndrome
chr4:102714437:C:T	LOF (splice donor)	CADD=33	MANBA	ENSG00000109323	recessive	biallelic autosomal (absent gene product)	3.28e-04	1.39e-04	2.36x Finn-enriched	1	1 male carrier, profound ID
chr8:99442535:CCT:C	LOF (frameshift)		VPS13B	ENSG00000132549	recessive	biallelic autosomal (absent gene product)		2.49e-03		1	1 female carrier, unspecified ID, visual impariment, microcephaly
chr11:108247060:C:T	missense	CADD=25	ATM	ENSG00000149311	recessive	biallelic autosomal (absent gene product)	1.47e-03	3.47e-03		1	1 female carrier, moderate ID, teeth/palate/mouth abnormalities, epilepsy, resembles Cohen Syndrome
chr11:95813062:G:C	missense	CADD=23.6	CEP57	ENSG00000166037	recessive	biallelic autosomal (absent gene product)	6.38e-03	6.70e-03		1	1 female carrier, unspecified ID
chr12:93850180:G:A	missense	CADD=26	CRADD	ENSG00000169372	recessive	biallelic autosomal (altered gene product structure)	4.91e-04	5.96e-03		3	1 female carrier, mild ID, abnormal facial features, ADHD; 1 female carrier, mild ID, visual impariment; 1 male carrier, unspecified ID, visual impariment
chr14:31787859:A:C	missense	CADD=23.1	NUBPL	ENSG00000151413	recessive	biallelic autosomal (absent gene product)	3.80e-03	6.45e-03		2	1 female carrier, unspecified ID; 1 female carrier, mild ID, post-traumatic/dissociative disorder, visual impariment, skeletal abnormality, ASD
chr15:100887620:G:A	missense	CADD=29	ALDH1A3	ENSG00000184254	recessive	biallelic autosomal (absent gene product)	1.67e-04	1.20e-03		1	1 female carrier, profound ID, speech comprehension or production disorder
chr15:48762575:C:A	missense	CADD=24.4	CEP152	ENSG00000103995	recessive	biallelic autosomal (absent gene product)	1.52e-02	1.65e-01		1	1 male carrier, mild ID, motor/movement disorder, abnormal facial features, ADHD
chr16:1772442:C:G	missense	CADD=25.5	MRPS34	ENSG00000074071	recessive	biallelic autosomal (absent gene product)	3.94e-03	5.12e-03		1	1 male carrier, mild ID, speech comprehension or production disorder, anxiety or depressive disorder, microcephaly, resembles Oval-Facial-Digital Sdr Or Tonoki Syndrome
chr16:53658782:A:G	missense	CADD=22.9	RPGRIP1L	ENSG00000103494	recessive	biallelic autosomal (absent gene product)	2.74e-03	7.97e-03		1	1 female carrier, unspecified ID, abnormal foot/hand development
chr17:50358381:G:C	missense	CADD=26	XYLT2	ENSG00000015532	recessive	biallelic autosomal (absent gene product)	3.26e-04	2.40e-03		1	1 female carrier, mild ID, speech comprehension or production disorder, anxiety or depressive disorder
chr18:45954602:G:A	missense	CADD=26.7	EPG5	ENSG00000152223	recessive	biallelic autosomal (absent gene product)	6.61e-04	6.46e-05	10.23x Finn-enriched	1	1 male carrier, moderate ID, anxiety or depressive disorder, teeth/palate/mouth abnormalities, resembles CATCH-22 Syndrome
chr18:79715256:G:A	missense	CADD=25.1	CTDP1	ENSG00000060069	recessive	biallelic autosomal (absent gene product)	1.67e-04	5.96e-05	2.8x Finn-enriched	1	1 male carrier, unspecified ID
chr19:43747479:A:G	missense	CADD=24	SMG9	ENSG00000105771	recessive	biallelic autosomal (absent gene product)		1.81e-03		3	1 male carrier, moderate ID; 1 male carrier, mild ID, mixed developmental disorder, visual impariment, skeletal abnormality; 1 female carrier, mild ID, abnormal facial features
chr2:218644856:G:A	missense	CADD=25.2	ZNF142	ENSG00000115568	recessive	biallelic autosomal (absent gene product)	4.94e-04	5.56e-05	8.88x Finn-enriched	1	1 female carrier, mild ID
chr20:34575149:G:T	missense	CADD=26.3	PIGU	ENSG00000101464	recessive	biallelic autosomal (altered gene product structure)		2.31e-04		1	1 male carrier, unspecified ID
chr22:20887766:G:A	missense	CADD=23.4	SNAP29	ENSG00000099940	recessive	biallelic autosomal (absent gene product)	3.26e-04	6.15e-05	5.3x Finn-enriched	1	1 female carrier, mild ID, speech comprehension or production disorder, teeth/palate/mouth abnormalities
chr22:25908412:C:T	missense	CADD=27.9	MYO18B	ENSG00000133454	recessive	biallelic autosomal (absent gene product)	3.66e-04	1.45e-03		1	1 male carrier, moderate ID, conduct/emotional disorder, ASD
chr3:187262651:C:T	missense	CADD=25.6	MASP1	ENSG00000127241	recessive	biallelic autosomal (absent gene product)	4.90e-04	6.43e-03		1	1 female carrier, mild ID
chr3:49005046:G:A	missense	CADD=33	P4HTM	ENSG00000178467	recessive	biallelic autosomal (absent gene product)		5.44e-05		1	1 female carrier, unspecified ID, visual impariment, epilepsy, resembles Suspected metabolic syndrome
chr3:53235071:T:C	missense	CADD=24.1	TKT	ENSG00000163931	recessive	biallelic autosomal (absent gene product)	5.54e-03	4.97e-03		1	1 female carrier, unspecified ID, visual impariment, epilepsy, resembles Suspected metabolic syndrome
chr8:30612450:A:G	missense	CADD=21.1	GTF2E2	ENSG00000197265	recessive	biallelic autosomal (altered gene product structure)	1.31e-03	1.70e-03		1	1 male carrier, mild ID, anxiety or depressive disorder
chr9:132239227:A:G	missense	CADD=28.7	NTNG2	ENSG00000196358	recessive	biallelic autosomal (absent gene product)			Absent in Gnomad	1	1 male carrier, profound ID, unspecified behavioral disorder, epilepsy
